# Supplementary material for: (E)-1-(5-Bromo-2-hy­droxy­phen­yl)-3-[4-(dimethyl­amino)­phen­yl]prop-2-en-1-one
Source: Acta Crystallogr Sect E Struct Rep Online. 2012 Apr 21;68(Pt 5):o1446. doi: 10.1107/S1600536812016327 (PMC3344563; doi:10.1107/S1600536812016327)
Supplement: Supplementary file 1 [file e-68-o1446-sup1.cif]

##############################################################################
#                                                                            #
# This CIF contains the data in a paper accepted for publication in          #
# Acta Crystallographica Section E. It conforms to the requirements of       #
# Notes for Authors for Acta Crystallographica Section E, and has been       #
# peer reviewed under the auspices of the IUCr Commission on Journals.       #
#                                                                            #
# Full details of the Crystallographic Information File format               #
# are given in the paper "The Crystallographic Information File (CIF):       #
# a New Standard Archive File for Crystallography" by S. R. Hall, F. H.      #
# Allen and I. D. Brown [Acta Cryst. (1991), A47, 655-685].                  #
#                                                                            #
# The current version of the core CIF dictionary is obtainable from          #
# ftp://ftp.iucr.org/pub/cif_core.dic.                                       #
#                                                                            #
# Software is freely available for graphical display of the structure(s)     #
# in this CIF. For information consult the CIF software page                 #
# http://www.iucr.org/resources/cif/software.                                #
#                                                                            #
# This file may be used for bona fide research purposes within the           #
# scientific community so long as proper attribution is given to the journal # 
# article from which it was obtained.                                        #
#                                                                            #
##############################################################################
data_I
_audit_creation_method     SHELXL-97
_chemical_name_systematic
;
(<i>E</i>)-1-(5-Bromo-2-hydroxyphenyl)-3-[4-(dimethylamino)phenyl]prop-
2-en-1-one
;
_chemical_name_common     ?
_chemical_formula_moiety     'C17 H16 Br N O2'
_chemical_formula_sum     'C17 H16 Br N O2'
_chemical_formula_iupac     'C17 H16 Br N O2'
_chemical_formula_weight     346.22
_chemical_melting_point     ?
_symmetry_cell_setting     monoclinic
_symmetry_space_group_name_H-M     'P 21/c'
_symmetry_space_group_name_Hall     '-P 2ybc'
loop_
    _symmetry_equiv_pos_as_xyz
    'x, y, z'
    '-x, y+1/2, -z+1/2'
    '-x, -y, -z'
    'x, -y-1/2, z-1/2'
_cell_length_a     15.1905(5)
_cell_length_b     5.4501(2)
_cell_length_c     19.7569(9)
_cell_angle_alpha     90.00
_cell_angle_beta     106.00(2)
_cell_angle_gamma     90.00
_cell_volume     1572.34(11)
_cell_formula_units_Z     4
_cell_measurement_reflns_used     2736
_cell_measurement_theta_min     2.21
_cell_measurement_theta_max     27.48
_cell_measurement_temperature     123(2)
_exptl_crystal_description     'needle'
_exptl_crystal_colour     'red'
_exptl_crystal_size_max     0.30
_exptl_crystal_size_mid     0.05
_exptl_crystal_size_min     0.05
_exptl_crystal_density_diffrn     1.463
_exptl_crystal_density_meas     ?
_exptl_crystal_density_method     'not measured'
_exptl_crystal_F_000     704
_exptl_absorpt_coefficient_mu     2.618
_exptl_absorpt_correction_type     multi-scan
_exptl_absorpt_process_details     '(CrystalClear; Rigaku, 2005)'
_exptl_absorpt_correction_T_min     0.910
_exptl_absorpt_correction_T_max     1.000
_exptl_special_details
;
;
_diffrn_ambient_temperature     123(2)
_diffrn_radiation_type     MoK\a
_diffrn_radiation_wavelength     0.71073
_diffrn_radiation_source     'fine-focus sealed tube'
_diffrn_radiation_monochromator     graphite
_diffrn_measurement_device_type     'Rigaku Mercury2'
_diffrn_measurement_method     'CCD profile fitting'
_diffrn_detector_area_resol_mean     13.6612
_diffrn_reflns_number     8044
_diffrn_reflns_av_R_equivalents     0.0747
_diffrn_reflns_av_sigmaI/netI     0.0977
_diffrn_reflns_theta_min     2.21
_diffrn_reflns_theta_max     25.00
_diffrn_reflns_theta_full     25.00
_diffrn_measured_fraction_theta_max     0.986
_diffrn_measured_fraction_theta_full     0.986
_diffrn_reflns_limit_h_min     -18
_diffrn_reflns_limit_h_max     17
_diffrn_reflns_limit_k_min     -6
_diffrn_reflns_limit_k_max     6
_diffrn_reflns_limit_l_min     -23
_diffrn_reflns_limit_l_max     23
_diffrn_standards_number     ?
_diffrn_standards_interval_count     ?
_diffrn_standards_interval_time     ?
_diffrn_standards_decay_%     ?
_refine_special_details
;
 Refinement of F^2^ against ALL reflections.  The weighted R-factor wR and
 goodness of fit S are based on F^2^, conventional R-factors R are based
 on F, with F set to zero for negative F^2^. The threshold expression of
 F^2^ > 2sigma(F^2^) is used only for calculating R-factors(gt) etc. and is
 not relevant to the choice of reflections for refinement.  R-factors based
 on F^2^ are statistically about twice as large as those based on F, and R-
 factors based on ALL data will be even larger.
;
_reflns_number_total     2736
_reflns_number_gt     1538
_reflns_threshold_expression     I>2sigma(I)
_refine_ls_structure_factor_coef     Fsqd
_refine_ls_matrix_type     full
_refine_ls_R_factor_all     0.1294
_refine_ls_R_factor_gt     0.0889
_refine_ls_wR_factor_gt     0.2483
_refine_ls_wR_factor_ref     0.2866
_refine_ls_goodness_of_fit_ref     1.094
_refine_ls_restrained_S_all     1.093
_refine_ls_number_reflns     2736
_refine_ls_number_parameters     193
_refine_ls_number_restraints     1
_refine_ls_hydrogen_treatment     constr
_refine_ls_weighting_scheme     calc
_refine_ls_weighting_details
         'calc w=1/[\s^2^(Fo^2^)+(0.1410P)^2^+0.6743P] where P=(Fo^2^+2Fc^2^)/3'
_atom_sites_solution_hydrogens     geom
_atom_sites_solution_primary     direct
_atom_sites_solution_secondary     difmap
_refine_ls_shift/su_max     0.000
_refine_ls_shift/su_mean     0.000
_refine_diff_density_max     1.578
_refine_diff_density_min     -1.112
_refine_ls_extinction_method     'SHELXTL (Sheldrick, 2008)'
_refine_ls_extinction_coef     0.002
_refine_ls_extinction_expression
                                  'Fc^*^=kFc[1+0.001xFc^2^\l^3^/sin(2\q)]^-1/4^'
loop_
    _atom_type_symbol
    _atom_type_description
    _atom_type_scat_dispersion_real
    _atom_type_scat_dispersion_imag
    _atom_type_scat_source
    'C' 'C' 0.0033 0.0016
                         'International Tables Vol C Tables 4.2.6.8 and 6.1.1.4'
    'H' 'H' 0.0000 0.0000
                         'International Tables Vol C Tables 4.2.6.8 and 6.1.1.4'
    'N' 'N' 0.0061 0.0033
                         'International Tables Vol C Tables 4.2.6.8 and 6.1.1.4'
    'O' 'O' 0.0106 0.0060
                         'International Tables Vol C Tables 4.2.6.8 and 6.1.1.4'
    'Br' 'Br' -0.2901 2.4595
                         'International Tables Vol C Tables 4.2.6.8 and 6.1.1.4'
_computing_data_collection     'CrystalClear (Rigaku, 2005)'
_computing_cell_refinement     'CrystalClear (Rigaku, 2005)'
_computing_data_reduction     'CrystalClear (Rigaku, 2005)'
_computing_structure_solution     'SHELXTL (Sheldrick, 2008)'
_computing_structure_refinement     'SHELXTL (Sheldrick, 2008)'
_computing_molecular_graphics     'SHELXTL (Sheldrick, 2008)'
_computing_publication_material     'SHELXTL (Sheldrick, 2008)'
loop_
    _atom_site_type_symbol
    _atom_site_label
    _atom_site_fract_x
    _atom_site_fract_y
    _atom_site_fract_z
    _atom_site_U_iso_or_equiv
    _atom_site_adp_type
    _atom_site_calc_flag
    _atom_site_refinement_flags
    _atom_site_occupancy
    _atom_site_symmetry_multiplicity
    _atom_site_disorder_assembly
    _atom_site_disorder_group
    Br Br1 1.08032(7) -0.2556(2) 0.57680(7) 0.1050(7) Uani d . 1 1 . .
    O O1 0.6988(3) 0.0521(10) 0.6480(2) 0.0469(13) Uani d . 1 1 . .
    C C7 0.7599(4) 0.0665(12) 0.6153(3) 0.0329(15) Uani d . 1 1 . .
    N N1 0.5880(3) 1.1541(11) 0.3308(3) 0.0355(14) Uani d . 1 1 . .
    O O2 0.7796(4) -0.3021(10) 0.7239(3) 0.0600(16) Uani d D 1 1 . .
    H H2 0.7357 -0.2242 0.7002 0.090 Uiso d RD 1 1 . .
    C C10 0.6627(4) 0.6074(12) 0.4911(3) 0.0307(14) Uani d . 1 1 . .
    C C9 0.6821(4) 0.4141(13) 0.5444(3) 0.0331(15) Uani d . 1 1 . .
    H H9A 0.6394 0.3991 0.5714 0.040 Uiso calc R 1 1 . .
    C C14 0.5541(4) 0.9164(12) 0.4255(3) 0.0339(15) Uani d . 1 1 . .
    H H14A 0.4969 0.9979 0.4183 0.041 Uiso calc R 1 1 . .
    C C13 0.6124(4) 0.9790(12) 0.3830(3) 0.0331(15) Uani d . 1 1 . .
    C C5 0.8429(5) -0.2911(12) 0.6878(4) 0.0386(17) Uani d . 1 1 . .
    C C12 0.6988(4) 0.8490(12) 0.3966(3) 0.0362(16) Uani d . 1 1 . .
    H H12A 0.7404 0.8867 0.3699 0.043 Uiso calc R 1 1 . .
    C C1 0.9105(4) -0.1047(14) 0.6015(3) 0.0412(17) Uani d . 1 1 . .
    H H1A 0.9106 0.0160 0.5669 0.049 Uiso calc R 1 1 . .
    C C6 0.8391(4) -0.1080(12) 0.6344(3) 0.0307(14) Uani d . 1 1 . .
    C C2 0.9802(5) -0.2758(13) 0.6193(4) 0.0446(19) Uani d . 1 1 . .
    C C15 0.5789(5) 0.7398(12) 0.4769(4) 0.0342(16) Uani d . 1 1 . .
    H H15A 0.5380 0.7044 0.5043 0.041 Uiso calc R 1 1 . .
    C C11 0.7207(4) 0.6699(12) 0.4483(3) 0.0364(16) Uani d . 1 1 . .
    H H11A 0.7772 0.5849 0.4555 0.044 Uiso calc R 1 1 . .
    C C4 0.9150(5) -0.4652(14) 0.7037(4) 0.0483(19) Uani d . 1 1 . .
    H H4A 0.9168 -0.5864 0.7387 0.058 Uiso calc R 1 1 . .
    C C8 0.7530(4) 0.2529(11) 0.5605(3) 0.0294(15) Uani d . 1 1 . .
    H H8A 0.7987 0.2610 0.5360 0.035 Uiso calc R 1 1 . .
    C C16 0.5060(5) 1.3053(13) 0.3242(4) 0.0429(18) Uani d . 1 1 . .
    H H16A 0.4515 1.2004 0.3123 0.064 Uiso calc R 1 1 . .
    H H16B 0.5012 1.4277 0.2871 0.064 Uiso calc R 1 1 . .
    H H16C 0.5105 1.3887 0.3690 0.064 Uiso calc R 1 1 . .
    C C3 0.9833(4) -0.4609(14) 0.6688(4) 0.0438(18) Uani d . 1 1 . .
    H H3A 1.0306 -0.5806 0.6784 0.053 Uiso calc R 1 1 . .
    C C17 0.6536(6) 1.2333(13) 0.2900(4) 0.0441(18) Uani d . 1 1 . .
    H H17A 0.6841 1.0888 0.2775 0.066 Uiso calc R 1 1 . .
    H H17B 0.6994 1.3444 0.3190 0.066 Uiso calc R 1 1 . .
    H H17C 0.6197 1.3183 0.2470 0.066 Uiso calc R 1 1 . .
loop_
    _atom_site_aniso_label
    _atom_site_aniso_U_11
    _atom_site_aniso_U_22
    _atom_site_aniso_U_33
    _atom_site_aniso_U_12
    _atom_site_aniso_U_13
    _atom_site_aniso_U_23
    Br1 0.0628(9) 0.1585(14) 0.1133(11) 0.0652(8) 0.0570(8) 0.0639(8)
    O1 0.038(3) 0.055(3) 0.057(3) 0.006(2) 0.029(2) 0.010(2)
    C7 0.024(3) 0.036(4) 0.041(4) -0.005(3) 0.012(3) -0.004(3)
    N1 0.029(3) 0.041(3) 0.039(3) 0.008(2) 0.014(3) -0.003(2)
    O2 0.049(4) 0.063(4) 0.069(4) 0.005(3) 0.020(3) 0.029(3)
    C10 0.026(3) 0.032(3) 0.034(3) 0.002(3) 0.008(3) -0.004(3)
    C9 0.024(3) 0.043(4) 0.034(3) 0.000(3) 0.011(3) -0.006(3)
    C14 0.026(3) 0.033(3) 0.047(4) 0.006(3) 0.017(3) -0.009(3)
    C13 0.030(3) 0.036(4) 0.033(3) -0.002(3) 0.008(3) -0.008(3)
    C5 0.034(4) 0.040(4) 0.045(4) -0.007(3) 0.016(3) 0.001(3)
    C12 0.027(4) 0.040(4) 0.045(4) 0.000(3) 0.016(3) 0.002(3)
    C1 0.038(4) 0.050(4) 0.039(4) 0.010(3) 0.016(3) 0.012(3)
    C6 0.026(3) 0.036(4) 0.027(3) -0.003(3) 0.003(3) 0.001(3)
    C2 0.032(4) 0.053(5) 0.052(5) 0.011(3) 0.015(4) 0.005(3)
    C15 0.028(4) 0.041(4) 0.037(4) -0.003(3) 0.015(3) -0.006(3)
    C11 0.024(3) 0.046(4) 0.043(4) 0.006(3) 0.016(3) -0.002(3)
    C4 0.044(4) 0.044(4) 0.046(4) -0.004(3) -0.005(4) 0.004(3)
    C8 0.021(3) 0.035(3) 0.033(4) -0.001(3) 0.009(3) -0.003(3)
    C16 0.046(5) 0.044(4) 0.038(4) 0.016(3) 0.011(3) 0.006(3)
    C3 0.030(4) 0.043(4) 0.049(4) 0.008(3) -0.003(3) -0.001(3)
    C17 0.054(5) 0.038(4) 0.046(4) 0.000(3) 0.025(4) 0.005(3)
_geom_special_details
;
 All esds (except the esd in the dihedral angle between two l.s. planes)
 are estimated using the full covariance matrix.  The cell esds are taken
 into account individually in the estimation of esds in distances, angles
 and torsion angles; correlations between esds in cell parameters are only
 used when they are defined by crystal symmetry.  An approximate (isotropic)
 treatment of cell esds is used for estimating esds involving l.s. planes.
;
loop_
    _geom_bond_atom_site_label_1
    _geom_bond_atom_site_label_2
    _geom_bond_site_symmetry_2
    _geom_bond_distance
    _geom_bond_publ_flag
    Br1 C2 . 1.933(8) ?
    O1 C7 . 1.271(7) ?
    C7 C8 . 1.468(9) ?
    C7 C6 . 1.499(9) ?
    N1 C13 . 1.380(8) ?
    N1 C16 . 1.469(8) ?
    N1 C17 . 1.506(9) ?
    O2 C5 . 1.347(9) ?
    O2 H2 . 0.8200 ?
    C10 C11 . 1.421(9) ?
    C10 C15 . 1.423(9) ?
    C10 C9 . 1.461(9) ?
    C9 C8 . 1.358(9) ?
    C9 H9A . 0.9500 ?
    C14 C15 . 1.374(9) ?
    C14 C13 . 1.419(8) ?
    C14 H14A . 0.9500 ?
    C13 C12 . 1.450(9) ?
    C5 C4 . 1.417(10) ?
    C5 C6 . 1.441(9) ?
    C12 C11 . 1.386(9) ?
    C12 H12A . 0.9500 ?
    C1 C2 . 1.382(9) ?
    C1 C6 . 1.409(9) ?
    C1 H1A . 0.9500 ?
    C2 C3 . 1.396(10) ?
    C15 H15A . 0.9500 ?
    C11 H11A . 0.9500 ?
    C4 C3 . 1.397(9) ?
    C4 H4A . 0.9500 ?
    C8 H8A . 0.9500 ?
    C16 H16A . 0.9800 ?
    C16 H16B . 0.9800 ?
    C16 H16C . 0.9800 ?
    C3 H3A . 0.9500 ?
    C17 H17A . 0.9800 ?
    C17 H17B . 0.9800 ?
    C17 H17C . 0.9800 ?
loop_
    _geom_angle_atom_site_label_1
    _geom_angle_atom_site_label_2
    _geom_angle_atom_site_label_3
    _geom_angle_site_symmetry_1
    _geom_angle_site_symmetry_3
    _geom_angle
    _geom_angle_publ_flag
    O1 C7 C8 . . 120.3(6) ?
    O1 C7 C6 . . 118.8(6) ?
    C8 C7 C6 . . 120.9(5) ?
    C13 N1 C16 . . 120.0(5) ?
    C13 N1 C17 . . 121.2(5) ?
    C16 N1 C17 . . 117.5(6) ?
    C5 O2 H2 . . 105.1 ?
    C11 C10 C15 . . 115.4(6) ?
    C11 C10 C9 . . 124.6(6) ?
    C15 C10 C9 . . 120.0(6) ?
    C8 C9 C10 . . 128.6(6) ?
    C8 C9 H9A . . 115.7 ?
    C10 C9 H9A . . 115.7 ?
    C15 C14 C13 . . 121.1(6) ?
    C15 C14 H14A . . 119.5 ?
    C13 C14 H14A . . 119.5 ?
    N1 C13 C14 . . 121.7(6) ?
    N1 C13 C12 . . 121.2(5) ?
    C14 C13 C12 . . 117.0(6) ?
    O2 C5 C4 . . 118.2(6) ?
    O2 C5 C6 . . 121.8(6) ?
    C4 C5 C6 . . 119.9(7) ?
    C11 C12 C13 . . 120.1(6) ?
    C11 C12 H12A . . 119.9 ?
    C13 C12 H12A . . 119.9 ?
    C2 C1 C6 . . 120.5(6) ?
    C2 C1 H1A . . 119.8 ?
    C6 C1 H1A . . 119.8 ?
    C1 C6 C5 . . 117.7(6) ?
    C1 C6 C7 . . 122.8(6) ?
    C5 C6 C7 . . 119.4(6) ?
    C1 C2 C3 . . 122.8(7) ?
    C1 C2 Br1 . . 119.4(6) ?
    C3 C2 Br1 . . 117.8(5) ?
    C14 C15 C10 . . 123.3(6) ?
    C14 C15 H15A . . 118.3 ?
    C10 C15 H15A . . 118.3 ?
    C12 C11 C10 . . 123.1(6) ?
    C12 C11 H11A . . 118.5 ?
    C10 C11 H11A . . 118.5 ?
    C3 C4 C5 . . 120.9(7) ?
    C3 C4 H4A . . 119.6 ?
    C5 C4 H4A . . 119.6 ?
    C9 C8 C7 . . 120.7(6) ?
    C9 C8 H8A . . 119.7 ?
    C7 C8 H8A . . 119.7 ?
    N1 C16 H16A . . 109.5 ?
    N1 C16 H16B . . 109.5 ?
    H16A C16 H16B . . 109.5 ?
    N1 C16 H16C . . 109.5 ?
    H16A C16 H16C . . 109.5 ?
    H16B C16 H16C . . 109.5 ?
    C2 C3 C4 . . 118.1(6) ?
    C2 C3 H3A . . 120.9 ?
    C4 C3 H3A . . 120.9 ?
    N1 C17 H17A . . 109.5 ?
    N1 C17 H17B . . 109.5 ?
    H17A C17 H17B . . 109.5 ?
    N1 C17 H17C . . 109.5 ?
    H17A C17 H17C . . 109.5 ?
    H17B C17 H17C . . 109.5 ?
loop_
    _geom_hbond_atom_site_label_D
    _geom_hbond_atom_site_label_H
    _geom_hbond_atom_site_label_A
    _geom_hbond_site_symmetry_A
    _geom_hbond_distance_DH
    _geom_hbond_distance_HA
    _geom_hbond_distance_DA
    _geom_hbond_angle_DHA
    O2 H2 O1 . 0.82 1.82 2.543(7) 146
    C17 H17A O2 4_565 0.98 2.55 3.503(10) 164
_iucr_refine_instructions_details
;
TITL 1 in P2(1)/c
CELL 0.71073  15.1905   5.4501  19.7569  90.000 105.996  90.000
ZERR   4.00   0.0005   0.0002   0.0009   0.000   0.000   0.000
LATT  1
SYMM -X, 0.5+Y, 0.5-Z
SFAC C H N O BR
UNIT 68 64 4 8 4
L.S. 8
BOND $H
FMAP 2
PLAN 20
ACTA
TEMP -150
DFIX 0.82 0.002 O2 H2
OMIT 0 50
HTAB O2 O1
MPLA C1 C2 C3 C4 C5 C6
MPLA C10 C11 C12 C13 C14 C15
WGHT    0.141000    0.674300
EXTI    0.002312
FVAR       0.60072
BR1   5    1.080323   -0.255616    0.576800    11.00000    0.06276    0.15846 =
         0.11333    0.06386    0.05697    0.06519
O1    4    0.698816    0.052145    0.648008    11.00000    0.03837    0.05507 =
         0.05687    0.00963    0.02923    0.00625
C7    1    0.759877    0.066501    0.615306    11.00000    0.02410    0.03564 =
         0.04091   -0.00426    0.01243   -0.00511
N1    3    0.587978    1.154107    0.330780    11.00000    0.02881    0.04135 =
         0.03913   -0.00260    0.01401    0.00798
O2    4    0.779615   -0.302056    0.723886    11.00000    0.04936    0.06343 =
         0.06940    0.02919    0.02007    0.00488
AFIX   3
H2    2    0.735708   -0.224211    0.700155    11.00000   -1.50000
AFIX   0
C10   1    0.662738    0.607376    0.491132    11.00000    0.02562    0.03196 =
         0.03433   -0.00408    0.00811    0.00184
C9    1    0.682070    0.414069    0.544435    11.00000    0.02379    0.04343 =
         0.03405   -0.00574    0.01122    0.00025
AFIX  43
H9A   2    0.639379    0.399092    0.571438    11.00000   -1.20000
AFIX   0
C14   1    0.554051    0.916403    0.425492    11.00000    0.02556    0.03332 =
         0.04725   -0.00852    0.01721    0.00588
AFIX  43
H14A  2    0.496918    0.997890    0.418254    11.00000   -1.20000
AFIX   0
C13   1    0.612361    0.978993    0.383045    11.00000    0.02974    0.03632 =
         0.03318   -0.00761    0.00842   -0.00172
C5    1    0.842923   -0.291089    0.687802    11.00000    0.03416    0.03966 =
         0.04478    0.00114    0.01565   -0.00683
C12   1    0.698764    0.848994    0.396566    11.00000    0.02665    0.04046 =
         0.04515    0.00238    0.01593    0.00004
AFIX  43
H12A  2    0.740390    0.886656    0.369922    11.00000   -1.20000
AFIX   0
C1    1    0.910454   -0.104731    0.601549    11.00000    0.03818    0.04954 =
         0.03929    0.01172    0.01642    0.00973
AFIX  43
H1A   2    0.910616    0.015994    0.566899    11.00000   -1.20000
AFIX   0
C6    1    0.839136   -0.108025    0.634432    11.00000    0.02632    0.03569 =
         0.02746    0.00131    0.00293   -0.00253
C2    1    0.980185   -0.275782    0.619313    11.00000    0.03187    0.05270 =
         0.05154    0.00455    0.01530    0.01060
C15   1    0.578872    0.739831    0.476903    11.00000    0.02793    0.04116 =
         0.03696   -0.00579    0.01485   -0.00267
AFIX  43
H15A  2    0.537977    0.704390    0.504334    11.00000   -1.20000
AFIX   0
C11   1    0.720714    0.669879    0.448301    11.00000    0.02364    0.04616 =
         0.04324   -0.00202    0.01588    0.00576
AFIX  43
H11A  2    0.777154    0.584949    0.455454    11.00000   -1.20000
AFIX   0
C4    1    0.914987   -0.465166    0.703745    11.00000    0.04435    0.04405 =
         0.04621    0.00402   -0.00479   -0.00392
AFIX  43
H4A   2    0.916850   -0.586353    0.738674    11.00000   -1.20000
AFIX   0
C8    1    0.753030    0.252931    0.560478    11.00000    0.02109    0.03465 =
         0.03335   -0.00311    0.00914   -0.00115
AFIX  43
H8A   2    0.798683    0.260983    0.535965    11.00000   -1.20000
AFIX   0
C16   1    0.505981    1.305285    0.324237    11.00000    0.04581    0.04416 =
         0.03831    0.00561    0.01078    0.01577
AFIX 137
H16A  2    0.451483    1.200356    0.312275    11.00000   -1.50000
H16B  2    0.501214    1.427652    0.287053    11.00000   -1.50000
H16C  2    0.510548    1.388692    0.369018    11.00000   -1.50000
AFIX   0
C3    1    0.983329   -0.460889    0.668765    11.00000    0.03045    0.04349 =
         0.04914   -0.00090   -0.00284    0.00787
AFIX  43
H3A   2    1.030619   -0.580587    0.678359    11.00000   -1.20000
AFIX   0
C17   1    0.653552    1.233325    0.290022    11.00000    0.05443    0.03837 =
         0.04628    0.00477    0.02498    0.00007
AFIX 137
H17A  2    0.684144    1.088788    0.277545    11.00000   -1.50000
H17B  2    0.699442    1.344408    0.319009    11.00000   -1.50000
H17C  2    0.619732    1.318319    0.246997    11.00000   -1.50000
HKLF 4
REM  1 in P2(1)/c
REM R1 =  0.0889 for   1538 Fo > 4sig(Fo)  and  0.1294 for all   2736 data
REM    193 parameters refined using      1 restraints
END
WGHT      0.1452      0.5645
REM Highest difference peak  1.578,  deepest hole -1.112,  1-sigma level  0.116
Q1    1   1.0412 -0.3696  0.5351  11.00000  0.05    1.55
Q2    1   0.7443 -0.2082  0.7650  11.00000  0.05    0.50
Q3    1   1.0000 -0.5000  0.5000  10.50000  0.05    0.49
Q4    1   1.0871 -0.2911  0.6425  11.00000  0.05    0.47
Q5    1   0.8287 -0.2706  0.7532  11.00000  0.05    0.43
Q6    1   0.8518 -0.2647  0.6745  11.00000  0.05    0.40
Q7    1   0.7661 -0.2280  0.7196  11.00000  0.05    0.39
Q8    1   1.0752 -0.2500  0.5022  11.00000  0.05    0.37
Q9    1   0.5831  1.1401  0.3130  11.00000  0.05    0.37
Q10   1   0.7938 -0.3450  0.8009  11.00000  0.05    0.34
Q11   1   0.6951  0.4885  0.6432  11.00000  0.05    0.32
Q12   1   0.6763  0.2307  0.5301  11.00000  0.05    0.30
Q13   1   0.7421  0.2710  0.6342  11.00000  0.05    0.29
Q14   1   0.9563 -0.3500  0.5968  11.00000  0.05    0.29
Q15   1   0.9889  0.1163  0.5143  11.00000  0.05    0.29
Q16   1   0.6333  1.3052  0.2776  11.00000  0.05    0.28
Q17   1   0.8145  0.2092  0.4691  11.00000  0.05    0.27
Q18   1   1.1592 -0.6095  0.6576  11.00000  0.05    0.27
Q19   1   0.9318 -0.4420  0.7775  11.00000  0.05    0.27
Q20   1   0.6605  1.3152  0.4029  11.00000  0.05    0.27
;
data_global
_journal_date_recd_electronic     2012-04-14
_journal_date_accepted     2012-04-15
_journal_name_full     'Acta Crystallographica, Section E'
_journal_year     2012
_journal_volume     68
_journal_issue      5
_journal_page_first     o1446
_journal_page_last     o1446
_journal_paper_category     QO
_journal_paper_doi     10.1107/S1600536812016327
_journal_coeditor_code     XU5515
_publ_contact_author_name     'Guo-Xi Wang'
_publ_contact_author_address
;
Department of Chemical & Environmental Engineering
Anyang Institute of Technology, Anyang 455000, People's Republic of China
;
_publ_contact_author_email     aywgx@yahoo.com.cn
_publ_contact_author_fax     '864552045632'
_publ_contact_author_phone     '864552045632'
_publ_section_title
;\
(<i>E</i>)-1-(5-Bromo-2-hydroxyphenyl)-3-[4-(dimethylamino)phenyl]prop-2-en-1-\
one
;
loop_
    _publ_author_name
    _publ_author_address
    'Li, Guang-Bing'
;
Department of Chemical & Environmental Engineering,
Anyang Institute of Technology,
Anyang 455000, People's Republic of China
;
    'Li, Lu'
;
Department of Chemical & Environmental Engineering,
Anyang Institute of Technology,
Anyang 455000, People's Republic of China
;
    'Wang, Guo-Xi'
;
Department of Chemical & Environmental Engineering,
Anyang Institute of Technology,
Anyang 455000, People's Republic of China
;
