# Supplementary material for: (E)-1-(5-Bromo-2-hy­droxy­phen­yl)-3-[4-(dimethyl­amino)­phen­yl]prop-2-en-1-one
Source: Acta Crystallogr Sect E Struct Rep Online. 2012 Apr 21;68(Pt 5):o1446. doi: 10.1107/S1600536812016327 (PMC3344563; doi:10.1107/S1600536812016327)
Supplement: Supplementary file 2 [file e-68-o1446-Isup2.hkl]

# 
# h,k,l, Fc-squared, Fo-squared, sigma(Fo-squared) and status flag 
# 
data_I
_shelx_title ' 1 in P2(1)/c' 
_shelx_refln_list_code          4 
_shelx_F_calc_maximum      167.19 
_exptl_crystal_F_000       704.00 
_reflns_d_resolution_high  0.8410 
 
loop_ 
 _symmetry_equiv_pos_as_xyz 
 'x, y, z' 
 '-x, y+1/2, -z+1/2' 
 '-x, -y, -z' 
 'x, -y-1/2, z-1/2' 
 
_cell_length_a    15.1905 
_cell_length_b     5.4501 
_cell_length_c    19.7569 
_cell_angle_alpha  90.000 
_cell_angle_beta  105.996 
_cell_angle_gamma  90.000 
 
_shelx_F_squared_multiplier     1.000 
 
loop_ 
 _refln_index_h 
 _refln_index_k 
 _refln_index_l 
 _refln_F_squared_calc 
 _refln_F_squared_meas 
 _refln_F_squared_sigma 
 _refln_observed_status 
   2   0   0      367.17      275.29     79.63 o 
   3   0   0     4475.28     5368.23     31.58 o 
   4   0   0      109.44       60.17     11.66 o 
   5   0   0     9904.52    10218.02    177.15 o 
   6   0   0     8040.40     8512.65    127.58 o 
   7   0   0     2599.99     2889.20     37.87 o 
   8   0   0     2601.53     2703.37     68.21 o 
   9   0   0        1.63       22.47     16.37 o 
  10   0   0     1122.71     1096.46     66.91 o 
  11   0   0      271.71      478.97     66.38 o 
  12   0   0     4139.14     4923.50    289.91 o 
  13   0   0     2211.86     2443.01     81.91 o 
  14   0   0      412.61      334.08     76.42 o 
   1   1   0      129.00      111.12      8.50 o 
   2   1   0     1667.68     1555.35     35.65 o 
   3   1   0     7531.28     7823.30    183.24 o 
   4   1   0    11322.13    13193.33    194.08 o 
   5   1   0     1184.42     1448.19     33.80 o 
   6   1   0      359.61      663.13     35.55 o 
   7   1   0     2546.26     2972.79    147.32 o 
   8   1   0     4335.87     5551.17    288.69 o 
   9   1   0     2338.37     2668.23     93.46 o 
  10   1   0     2045.16     2562.52    123.48 o 
  11   1   0     1040.30     1133.60     66.48 o 
  12   1   0      331.37      324.95     35.16 o 
  13   1   0      288.84      408.93     51.23 o 
  14   1   0        5.43       26.35     14.60 o 
  15   1   0        7.13       45.09     38.13 o 
   1   2   0     1962.08     1795.47     40.14 o 
   2   2   0      401.58      361.57     23.36 o 
   3   2   0      656.14      753.52     79.38 o 
   4   2   0       77.93      150.07     41.78 o 
   5   2   0      550.24      564.14     26.09 o 
   6   2   0     2910.37     2958.81     54.27 o 
   7   2   0     1917.48     1955.65     52.44 o 
   8   2   0      238.21      206.97     25.37 o 
   9   2   0       48.56       40.86     16.50 o 
  10   2   0        8.76       10.28     10.42 o 
  11   2   0      279.89      396.00     32.34 o 
  12   2   0     1374.29     1882.84    148.58 o 
  13   2   0       40.15       36.98     17.73 o 
  14   2   0      605.25      540.30     86.74 o 
  15   2   0       14.32       24.49     23.41 o 
  16   2   0      113.00       99.21     45.39 o 
   1   3   0      310.28      427.21     31.55 o 
   3   3   0     3248.26     3672.72     84.77 o 
   4   3   0     1388.95     1663.32     94.61 o 
   5   3   0      103.71       62.81     17.02 o 
   6   3   0       47.91       13.27      9.07 o 
   7   3   0      279.25      426.37     41.45 o 
   8   3   0     1744.93     2392.98    150.85 o 
   9   3   0      257.59      400.03     50.98 o 
  10   3   0     1450.93     1887.61    218.60 o 
  11   3   0      644.09      657.13    134.31 o 
  12   3   0       81.77       99.80     23.22 o 
  13   3   0       88.65      105.32     36.39 o 
  14   3   0      227.08      282.25    129.03 o 
  15   3   0      183.45      209.79     83.89 o 
   0   4   0      430.09      398.21     65.70 o 
   1   4   0      371.37      298.03     41.75 o 
   2   4   0      250.66      213.26     35.11 o 
   3   4   0        4.36       25.25     23.39 o 
   4   4   0        0.84       19.57     22.28 o 
   5   4   0       16.76       36.79     19.47 o 
   6   4   0      432.32      575.50     59.99 o 
   7   4   0      417.74      426.87     53.57 o 
   8   4   0       51.02       51.96     21.33 o 
   9   4   0        2.50        5.72     13.07 o 
  10   4   0       38.91       77.60     19.23 o 
  11   4   0      118.63      184.90     37.75 o 
  12   4   0      239.12      219.86    119.26 o 
  13   4   0      111.81      144.94     33.68 o 
   1   5   0      293.67      404.19     87.09 o 
   2   5   0        7.53       17.20     19.34 o 
   3   5   0      520.72      835.72    240.92 o 
   4   5   0      468.17      499.71     90.29 o 
   5   5   0        4.02       28.71     25.33 o 
   6   5   0       76.77      117.51     29.06 o 
   7   5   0        5.03       15.31     15.08 o 
   8   5   0      146.04      167.42     51.33 o 
   9   5   0       10.43       23.47     15.74 o 
  10   5   0       53.88       37.31     17.00 o 
  11   5   0       38.42       33.36     26.04 o 
   0   6   0      146.03      200.04    112.63 o 
   1   6   0        2.00       36.90     50.74 o 
   2   6   0        6.73        8.37     22.04 o 
   3   6   0        0.47       11.91     17.67 o 
   4   6   0        0.16       10.56     15.20 o 
   5   6   0        1.01        3.19     15.73 o 
   6   6   0        0.24        5.49     17.03 o 
 -16   1   1       48.19       57.17     32.12 o 
 -15   1   1      255.92      220.37     81.65 o 
 -14   1   1       23.85        0.59     13.35 o 
 -13   1   1      337.19      511.17     41.33 o 
 -12   1   1       46.50       68.75     18.29 o 
 -11   1   1      389.75      595.56     44.03 o 
 -10   1   1      698.35      881.79     54.02 o 
  -9   1   1        2.05        4.57      5.01 o 
  -8   1   1       29.27       19.61     10.28 o 
  -7   1   1       54.56       35.81     10.56 o 
  -6   1   1      307.91      366.13     29.01 o 
  -5   1   1       23.93       19.61      5.03 o 
  -4   1   1      886.29     1059.90     59.76 o 
  -3   1   1       86.40       56.12      6.98 o 
  -2   1   1      523.13      722.58     10.94 o 
  -1   1   1      306.05      500.68     10.09 o 
   0   1   1      631.68      406.61     12.09 o 
   1   1   1      844.87      893.74     11.18 o 
   2   1   1        3.67       11.16      3.95 o 
   3   1   1     7418.62     8266.12    109.31 o 
   4   1   1       96.52       87.33      8.80 o 
   5   1   1        8.30       12.79      5.42 o 
   6   1   1     2226.62     2826.86    153.23 o 
   7   1   1     1020.82     1136.51     60.97 o 
   8   1   1      157.52      142.04     25.85 o 
   9   1   1       42.58       42.87     15.63 o 
  10   1   1       11.89       42.02     17.76 o 
  11   1   1        0.07       26.35     13.02 o 
  12   1   1      194.78      123.92     25.44 o 
  13   1   1        7.24       30.50     11.86 o 
  14   1   1      156.96      113.27     29.16 o 
  15   1   1      436.50      443.41    115.72 o 
 -16   2   1       55.79       96.02     66.26 o 
 -15   2   1      156.54      180.53     64.45 o 
 -14   2   1       19.09       44.34     34.31 o 
 -13   2   1      859.06      754.29    161.86 o 
 -12   2   1      127.63       69.56     22.44 o 
 -11   2   1       14.71        6.64     10.57 o 
 -10   2   1      154.69       60.41     19.48 o 
  -9   2   1       13.59        0.00     10.27 o 
  -8   2   1       12.56       39.08     18.14 o 
  -7   2   1     1424.60     1617.95     50.64 o 
  -6   2   1       51.46      445.23     42.04 o 
  -5   2   1      188.95      245.84     30.13 o 
  -3   2   1      400.55      567.29     62.01 o 
  -1   2   1       36.22       87.80     46.58 o 
   0   2   1      789.03     1019.53    123.34 o 
   1   2   1       89.98       63.97     23.43 o 
   2   2   1       28.95      104.30     23.38 o 
   3   2   1      733.18     1014.48     40.69 o 
   4   2   1     2717.95     3154.70     94.07 o 
   5   2   1       21.83       28.09     15.72 o 
   6   2   1      152.42      170.31     44.04 o 
   7   2   1      265.60      384.87     32.14 o 
   8   2   1        5.17       19.57     15.26 o 
   9   2   1      150.87       73.05     18.73 o 
  10   2   1      424.85      263.55     29.99 o 
  11   2   1      437.84      367.37     84.82 o 
  12   2   1     1014.14     1178.17     81.75 o 
  13   2   1       15.67       32.49     18.99 o 
  14   2   1      138.53       76.52     28.96 o 
  15   2   1      154.78      160.64     55.98 o 
 -15   3   1      164.24      133.57     36.32 o 
 -14   3   1       52.52       23.65     23.92 o 
 -13   3   1        0.03       22.10     25.04 o 
 -12   3   1       22.41       65.70     29.15 o 
 -11   3   1      223.98      355.46     58.21 o 
 -10   3   1     1261.32     1686.50     86.76 o 
  -9   3   1      243.49      296.64     52.96 o 
  -8   3   1       38.79       21.23     28.79 o 
  -7   3   1       74.06       96.25     37.11 o 
  -6   3   1       72.92       99.58     20.25 o 
  -5   3   1       65.06      120.52    137.12 o 
  -4   3   1      758.77      925.79     82.81 o 
  -2   3   1       35.40      356.20    262.72 o 
  -1   3   1      709.86      691.46     72.87 o 
   0   3   1      488.70      600.68     47.58 o 
   2   3   1       51.32      254.79     54.42 o 
   3   3   1       14.90      881.97     59.77 o 
   4   3   1       31.44      159.86    133.10 o 
   5   3   1       15.54       21.87     12.71 o 
   6   3   1       47.00       56.51     36.83 o 
   7   3   1      296.58      259.66     41.67 o 
   8   3   1      101.66      211.19     76.09 o 
   9   3   1      839.71     1049.71     84.85 o 
  10   3   1        2.88       34.55     24.39 o 
  11   3   1       34.69       51.28     15.78 o 
  12   3   1        9.19       24.45     13.40 o 
  13   3   1       31.74        4.52     18.80 o 
  14   3   1      215.90      181.13     62.80 o 
  15   3   1      240.41      195.85     84.48 o 
 -13   4   1      104.78      100.71     64.43 o 
 -12   4   1      194.92      216.14    108.33 o 
 -11   4   1        3.54       33.73     15.43 o 
 -10   4   1       16.97       33.13     14.65 o 
  -9   4   1      148.45      154.20     40.83 o 
  -8   4   1        4.34       15.63     19.08 o 
  -7   4   1      277.08      346.74     47.85 o 
  -6   4   1        5.48       81.04     29.69 o 
  -5   4   1       32.84       38.88     18.21 o 
  -4   4   1       76.33       55.46     18.22 o 
  -3   4   1       13.96       16.13     14.51 o 
  -2   4   1       29.86       63.95     31.12 o 
  -1   4   1      104.54      126.88     38.01 o 
   0   4   1       24.37       43.36     18.34 o 
   1   4   1        4.09        7.65     19.28 o 
   2   4   1        6.91       17.71     23.53 o 
   3   4   1      593.89     1115.62    136.85 o 
   4   4   1      374.51      437.88     51.23 o 
   5   4   1       78.89       47.88     21.59 o 
   6   4   1      616.00      959.76     92.62 o 
   7   4   1        7.38       23.46     18.77 o 
   8   4   1       36.32       35.33     16.87 o 
   9   4   1       48.18       33.59     13.65 o 
  10   4   1      104.06       59.49     18.89 o 
  11   4   1      273.07      291.58    107.69 o 
  12   4   1      207.03      252.73     76.58 o 
  13   4   1       28.66       72.82     34.91 o 
 -11   5   1        7.30       20.42     16.90 o 
 -10   5   1       76.41       85.73     24.13 o 
  -9   5   1      138.88      129.63     44.62 o 
  -8   5   1       25.25       33.29     14.86 o 
  -7   5   1       61.75       73.50     24.55 o 
  -6   5   1      179.25      217.92     39.99 o 
  -5   5   1       53.29       63.92     27.71 o 
  -4   5   1      156.18      101.63     48.64 o 
  -2   5   1        2.93       11.76     21.98 o 
  -1   5   1       28.56       23.33     35.94 o 
   0   5   1       90.35       83.46     30.40 o 
   1   5   1      454.94      561.18     92.89 o 
   2   5   1      257.26      327.19     82.03 o 
   3   5   1       70.19       64.27     28.91 o 
   4   5   1       62.89       60.89     24.38 o 
   5   5   1        9.97       14.78     14.10 o 
   6   5   1        3.98       12.84     17.22 o 
   7   5   1        0.51       18.22     17.59 o 
   8   5   1        4.25       17.26     12.82 o 
   9   5   1       45.98       26.82     19.36 o 
  10   5   1       47.94       84.73     23.25 o 
  -6   6   1        7.96       12.25     19.46 o 
  -5   6   1       16.84       33.85     17.55 o 
  -4   6   1        3.86       18.09     17.63 o 
  -3   6   1       20.85       21.71     20.89 o 
  -2   6   1       68.97       75.61     28.30 o 
  -1   6   1       90.88       82.79     28.24 o 
   0   6   1      252.06      319.74    113.08 o 
   1   6   1        0.09       21.53     15.33 o 
   2   6   1       10.20       18.09     24.92 o 
   3   6   1        5.66       12.69     17.43 o 
   4   6   1        2.54        6.35     22.00 o 
   5   6   1        0.92       12.40     18.52 o 
   6   6   1       27.67       11.26     14.49 o 
 -16   0   2      474.12      396.19    174.16 o 
 -15   0   2      527.01      651.31     70.24 o 
 -14   0   2      167.21      167.17     80.15 o 
 -13   0   2       25.27       17.55     19.33 o 
 -12   0   2      456.63      502.09     47.62 o 
 -11   0   2       62.11       47.91     22.20 o 
 -10   0   2     3304.05     3422.84    160.24 o 
  -9   0   2     4562.16     4737.32     79.02 o 
  -8   0   2     7122.67     8176.97    137.43 o 
  -7   0   2     3583.87     3428.44     89.76 o 
  -6   0   2     5670.49     5149.58    139.96 o 
  -5   0   2      657.70      525.37     14.05 o 
  -4   0   2      393.02      556.60     11.06 o 
  -1   0   2      154.09        0.00      6.43 o 
   1   0   2      352.96      353.25     18.23 o 
   2   0   2     3184.01     3313.29     82.04 o 
   3   0   2     8338.32     6802.37     85.11 o 
   4   0   2     3220.14     2847.02     36.26 o 
   6   0   2     3150.91     3344.85     95.31 o 
   7   0   2      559.91      493.56     19.68 o 
   8   0   2       32.61       53.49     14.04 o 
   9   0   2     3590.52     3948.98    195.58 o 
  10   0   2     1325.25     1700.18    103.95 o 
  11   0   2      745.41      763.57     83.49 o 
  12   0   2      373.08      299.87     45.43 o 
  13   0   2      418.96      344.39     52.56 o 
  14   0   2      192.00       80.70     50.94 o 
 -16   1   2      988.07     1405.65     90.20 o 
 -15   1   2        5.68       18.52     14.44 o 
 -14   1   2       14.20        8.58     12.10 o 
 -13   1   2      233.30      202.99     54.93 o 
 -12   1   2     4807.62     6344.90    176.53 o 
 -11   1   2     1820.02     2305.45    129.52 o 
 -10   1   2     2165.37     2411.54     74.59 o 
  -9   1   2       58.46       24.55      8.58 o 
  -8   1   2      394.08      407.49     18.05 o 
  -7   1   2     2093.47     2936.39     32.07 o 
  -6   1   2     4273.06     5207.64    103.67 o 
  -5   1   2     5086.59     5902.40     92.65 o 
  -4   1   2     8071.23     9270.44    101.44 o 
  -3   1   2     1251.30     1099.55     21.22 o 
  -2   1   2      186.45      172.64     10.92 o 
  -1   1   2     7591.02     7458.73     68.21 o 
   0   1   2    16037.17    14965.86    178.40 o 
   1   1   2    19317.80    19861.32    993.86 o 
   3   1   2      868.95      845.98     35.64 o 
   4   1   2      773.71      653.61     15.96 o 
   5   1   2       29.92       56.14      7.75 o 
   6   1   2       34.63       33.10      9.77 o 
   7   1   2     5557.35     5873.70    283.54 o 
   8   1   2     2332.97     2315.18    124.59 o 
   9   1   2      564.33      564.84     41.35 o 
  10   1   2       10.11       22.22     22.62 o 
  11   1   2       62.07      123.99     28.51 o 
  12   1   2      391.25      612.24     57.86 o 
  13   1   2      415.35      645.02    110.59 o 
  14   1   2     1341.82     1708.37     85.56 o 
  15   1   2        8.96       14.60     27.49 o 
 -16   2   2       44.66       19.07     35.06 o 
 -15   2   2      726.88      825.37    158.76 o 
 -14   2   2      487.67      584.80     42.68 o 
 -13   2   2      438.34      545.84    107.88 o 
 -12   2   2      209.51      283.57     51.46 o 
 -11   2   2       38.48       46.66     16.51 o 
 -10   2   2      230.49      192.72     59.83 o 
  -9   2   2     4662.63     5375.77    363.90 o 
  -8   2   2     3101.05     4273.60     69.14 o 
  -7   2   2      275.85      286.30     46.60 o 
  -6   2   2     5990.49     7200.98    159.29 o 
  -5   2   2       32.23       22.85      9.34 o 
  -4   2   2     6764.52     6963.36     82.41 o 
  -3   2   2     4256.78     4295.04     47.48 o 
  -2   2   2     5880.06     5317.11     67.62 o 
  -1   2   2    10296.45     9726.05    179.85 o 
   0   2   2      987.39      958.44     37.54 o 
   1   2   2       44.88       24.58     11.75 o 
   2   2   2       14.91        6.17     12.19 o 
   3   2   2     1194.32     1257.92    134.86 o 
   4   2   2     6715.65     7377.74     88.29 o 
   5   2   2     3167.75     3334.08     81.34 o 
   6   2   2     1497.51     1552.75     89.75 o 
   7   2   2       20.54       57.71     15.05 o 
   8   2   2      235.25      296.37     30.82 o 
   9   2   2     1587.16     1979.89    124.60 o 
  10   2   2     1229.24     1435.94    109.45 o 
  11   2   2     1134.76      864.11    154.66 o 
  12   2   2      479.20      352.66     66.26 o 
  13   2   2        7.26        9.57     13.93 o 
  14   2   2       16.31       17.10     12.20 o 
  15   2   2      334.82      495.15    152.05 o 
  16   2   2        8.19       24.80     25.94 o 
 -15   3   2       54.12       45.24     20.45 o 
 -14   3   2        7.42        0.00     21.33 o 
 -13   3   2      409.15      400.99     97.79 o 
 -12   3   2      135.89      121.00     30.53 o 
 -11   3   2      401.89      505.39     77.94 o 
 -10   3   2      617.58      734.11     83.45 o 
  -9   3   2      199.85      297.69     48.94 o 
  -8   3   2        5.49       19.83     13.83 o 
  -7   3   2      115.25       60.31     20.53 o 
  -6   3   2      190.89      162.71     27.27 o 
  -4   3   2       68.46      169.10     51.35 o 
  -3   3   2      286.52      404.26     54.39 o 
  -2   3   2      533.08      605.86     47.93 o 
  -1   3   2      336.14      544.22     56.91 o 
   0   3   2     3082.43     3401.91    143.07 o 
   1   3   2      744.24      671.01     46.34 o 
   2   3   2      846.34      795.45     37.95 o 
   3   3   2      488.90      370.51     37.91 o 
   4   3   2       49.42        8.59      9.74 o 
   5   3   2      148.33      324.45     36.89 o 
   6   3   2      178.25      272.90     36.80 o 
   7   3   2      744.42      991.10     90.79 o 
   8   3   2     1144.42     1340.49     93.32 o 
   9   3   2       33.46       42.85     18.56 o 
  10   3   2       37.82       10.51     10.75 o 
  11   3   2       10.67       12.07     15.96 o 
  12   3   2        6.57       22.56     15.63 o 
  13   3   2      302.34      441.84    144.02 o 
  14   3   2      227.15      268.31    106.59 o 
 -14   4   2       87.62      134.63    111.74 o 
 -13   4   2       70.09      133.41     62.55 o 
 -12   4   2       32.78       37.49     34.37 o 
 -11   4   2       88.87       38.11     21.47 o 
 -10   4   2      174.35       97.98     25.76 o 
  -9   4   2      391.65      344.82     93.50 o 
  -8   4   2      235.85      276.96     49.27 o 
  -7   4   2      115.79      150.28     47.56 o 
  -6   4   2      373.41      485.74     86.70 o 
  -5   4   2       17.83       35.29     17.09 o 
  -4   4   2       62.60       38.84     14.19 o 
  -3   4   2       87.44       56.92     20.93 o 
  -2   4   2      610.66      596.53     66.29 o 
  -1   4   2       41.33       39.98     17.23 o 
   0   4   2       18.40       33.33     18.27 o 
   1   4   2        5.68       18.21     15.22 o 
   2   4   2       22.78       48.73     27.24 o 
   4   4   2       56.39       38.77     22.03 o 
   5   4   2      203.25      196.21     33.53 o 
   6   4   2      930.82     1139.43     95.94 o 
   7   4   2      170.31      274.34     47.55 o 
   8   4   2      236.76      363.43     72.21 o 
   9   4   2       57.20       87.10     19.05 o 
  10   4   2      491.01      610.79     87.11 o 
  11   4   2      150.58      119.13     38.08 o 
  12   4   2      147.22       95.06     38.38 o 
  13   4   2        0.78        0.00     21.83 o 
 -11   5   2      157.38      134.95     50.34 o 
 -10   5   2      142.64      176.59     48.99 o 
  -9   5   2        7.76       37.34     19.36 o 
  -8   5   2        3.30        8.31     14.33 o 
  -7   5   2        0.13       11.40     14.82 o 
  -6   5   2       95.99      141.83     38.14 o 
  -5   5   2      218.78      190.52     35.97 o 
  -4   5   2       68.83      118.41     49.67 o 
  -3   5   2       78.57       45.10     29.29 o 
  -2   5   2        0.48       13.17     17.15 o 
  -1   5   2       65.53       47.69     24.07 o 
   0   5   2       11.83       47.36     42.66 o 
   1   5   2      556.24      720.03    146.67 o 
   2   5   2      268.26      227.38     77.63 o 
   3   5   2       32.81       18.73     22.57 o 
   4   5   2       51.74       25.06     25.99 o 
   5   5   2       11.53       36.36     25.49 o 
   6   5   2       30.00       16.25     23.43 o 
   7   5   2       72.30       74.29     24.18 o 
   8   5   2       46.01       36.51     20.35 o 
   9   5   2       12.79       22.74     18.16 o 
  10   5   2        0.34        4.28     19.99 o 
  -6   6   2       22.93       21.05     16.48 o 
  -5   6   2        0.76       17.89     17.38 o 
  -4   6   2        4.79       56.95     28.37 o 
  -3   6   2       21.90       35.05     17.62 o 
  -2   6   2       22.19       17.52     23.32 o 
  -1   6   2      193.42      232.52     66.48 o 
   0   6   2       86.20       70.76     28.65 o 
   1   6   2       40.94       28.19     22.73 o 
   2   6   2        0.12       34.59     25.27 o 
   3   6   2       50.81       36.43     23.70 o 
   4   6   2        1.85        7.03     13.81 o 
   5   6   2        4.18       17.07     18.28 o 
 -17   1   3      100.54       96.22     38.24 o 
 -16   1   3       11.28       36.48     21.50 o 
 -15   1   3      151.57      127.23     39.38 o 
 -14   1   3      128.37      190.38     49.38 o 
 -13   1   3        6.82        3.63     15.75 o 
 -12   1   3      125.73      135.01     20.67 o 
 -11   1   3     1320.88     1344.61     79.24 o 
 -10   1   3       98.59       93.21     16.54 o 
  -9   1   3      127.16      104.89      9.89 o 
  -8   1   3      876.73     1062.96     21.47 o 
  -7   1   3       69.13       83.39     11.08 o 
  -6   1   3      136.07      155.93     14.81 o 
  -5   1   3       19.95       44.22      8.68 o 
  -4   1   3       46.05       20.37      5.01 o 
  -3   1   3      547.02      794.03     30.18 o 
  -2   1   3       58.73       18.22      4.78 o 
  -1   1   3      659.52      551.91     10.98 o 
   0   1   3     4235.90     4034.31     23.81 o 
   1   1   3     5441.72     5281.95     65.04 o 
   2   1   3    16209.62    17070.94    955.38 o 
   3   1   3     2076.52     2086.39     60.68 o 
   4   1   3     2353.41     2142.33     64.01 o 
   5   1   3     1357.06     1186.72     33.67 o 
   6   1   3      370.74      312.97     32.27 o 
   7   1   3      202.80      181.22     27.50 o 
   8   1   3      217.17      264.20     25.57 o 
   9   1   3       29.64       48.92      9.14 o 
  10   1   3      110.04       46.35     16.96 o 
  11   1   3       34.29       20.79     25.40 o 
  12   1   3      124.04       59.35     28.61 o 
  13   1   3       46.17       25.15     17.73 o 
  14   1   3        3.56        0.00     30.45 o 
  15   1   3      115.35       91.65     69.84 o 
 -17   2   3       22.83       57.67     43.06 o 
 -16   2   3      570.57      704.98    249.65 o 
 -15   2   3      171.69      163.18     57.51 o 
 -14   2   3       17.85        0.00     15.77 o 
 -13   2   3       81.78       19.72     16.63 o 
 -12   2   3       19.67      101.87     27.08 o 
 -11   2   3      262.40      483.32     67.20 o 
 -10   2   3     1614.32     2152.34    229.19 o 
  -9   2   3       33.36       96.16     33.00 o 
  -8   2   3      888.09     1168.40    329.44 o 
  -7   2   3       82.66       85.56     29.49 o 
  -6   2   3      253.58      367.22     85.26 o 
  -5   2   3       98.07      254.59     90.97 o 
  -4   2   3      556.79      974.04    141.80 o 
  -3   2   3      108.09      402.45     58.17 o 
  -2   2   3      401.10      435.46     68.62 o 
  -1   2   3     1040.57      805.62     59.98 o 
   0   2   3       74.58       36.40     12.70 o 
   1   2   3       28.74        0.00     10.41 o 
   2   2   3      477.19      567.56    104.09 o 
   3   2   3     1236.34     1611.29     71.55 o 
   4   2   3      807.96      942.66     34.10 o 
   5   2   3     1133.03     1469.93     28.91 o 
   6   2   3       47.56       75.77     16.30 o 
   7   2   3       10.43        5.47      4.98 o 
   8   2   3      122.08       33.97      8.32 o 
   9   2   3      589.62      461.29     44.58 o 
  10   2   3       71.92       82.97     18.02 o 
  11   2   3       89.47      129.54     42.46 o 
  12   2   3      286.55      463.68     80.89 o 
  13   2   3       41.50        0.52     14.29 o 
  14   2   3      112.83       47.86     23.99 o 
  15   2   3       32.34       43.95     29.26 o 
 -15   3   3       77.83       24.10     29.12 o 
 -14   3   3      126.19      188.73     64.55 o 
 -13   3   3      591.12      659.85     50.24 o 
 -12   3   3       61.23      122.31     46.20 o 
 -11   3   3      134.90      109.14     54.68 o 
 -10   3   3      186.33      213.73     43.27 o 
  -9   3   3       37.33       59.64     32.59 o 
  -8   3   3        4.00        6.65      7.21 o 
  -7   3   3      132.79      152.90     51.54 o 
  -6   3   3       61.70      169.43     79.67 o 
  -4   3   3      407.91      346.73     44.71 o 
  -3   3   3      390.17      534.36     49.33 o 
  -2   3   3      132.36      352.45     80.29 o 
  -1   3   3      343.23      509.97     54.41 o 
   0   3   3      299.10     1126.67    484.65 o 
   1   3   3        9.56       34.31     73.66 o 
   2   3   3      164.22      278.71     74.04 o 
   3   3   3      226.06      237.53     36.81 o 
   4   3   3       16.71        7.59     11.80 o 
   5   3   3       71.31       60.51     19.56 o 
   6   3   3     1414.47     1605.02    102.64 o 
   7   3   3        5.38        0.00     12.93 o 
   8   3   3      440.89      620.53     55.34 o 
   9   3   3        5.39       28.21     12.88 o 
  10   3   3      108.50       26.91     22.98 o 
  11   3   3      408.61      374.78     70.09 o 
  12   3   3      450.15      343.94     61.51 o 
  13   3   3       98.06      116.20     58.21 o 
  14   3   3      195.15      177.07     57.16 o 
 -14   4   3      135.06      150.65     85.22 o 
 -13   4   3       15.68       21.26     14.14 o 
 -12   4   3       36.33       26.90     25.18 o 
 -11   4   3       18.67        7.57     17.80 o 
 -10   4   3        9.84       22.30      9.86 o 
  -9   4   3      227.28      363.32    108.26 o 
  -8   4   3      251.01      297.03     78.69 o 
  -7   4   3       15.32       38.07     29.26 o 
  -6   4   3       21.57       66.11     40.26 o 
  -5   4   3       17.59       29.00     14.00 o 
  -4   4   3       56.26       31.33     17.70 o 
  -3   4   3        8.42       27.73     20.63 o 
  -2   4   3       16.60       42.98     56.03 o 
  -1   4   3      160.82      201.77     35.04 o 
   0   4   3       73.97       81.05     26.16 o 
   1   4   3      115.72      114.72     34.31 o 
   2   4   3      480.28      566.29     82.25 o 
   3   4   3      774.83     1216.99     94.48 o 
   4   4   3      274.85      273.12     41.52 o 
   5   4   3      205.96      165.37     29.61 o 
   6   4   3      514.36      683.69     51.40 o 
   7   4   3      135.20      140.58     40.35 o 
   8   4   3      225.26      198.48     50.75 o 
   9   4   3       89.43       86.46     23.79 o 
  10   4   3       46.68       72.79     35.59 o 
  11   4   3      221.97      299.32     90.88 o 
  12   4   3        1.28        0.00     24.07 o 
 -11   5   3        8.10        8.82     18.30 o 
 -10   5   3       11.35       33.14     26.94 o 
  -9   5   3       14.02       33.15     17.71 o 
  -8   5   3        2.55        0.00     16.24 o 
  -7   5   3      128.66      120.15     28.42 o 
  -6   5   3      223.67      258.53     50.14 o 
  -5   5   3      100.11      108.93     32.48 o 
  -4   5   3        6.07       30.03     18.88 o 
  -3   5   3        2.90       27.87     25.94 o 
  -2   5   3        2.26       14.75     14.40 o 
  -1   5   3        3.98       15.77     19.04 o 
   0   5   3      194.09      212.14     52.41 o 
   1   5   3       51.54       42.28     22.78 o 
   2   5   3       76.50       86.99     32.38 o 
   3   5   3       50.07       49.57     22.15 o 
   4   5   3        5.19       20.99     14.83 o 
   5   5   3        2.30       19.67     13.74 o 
   6   5   3      174.56      179.74     38.85 o 
   7   5   3       66.05       84.71     24.67 o 
   8   5   3        0.51        3.33     13.74 o 
   9   5   3        0.58        7.94     11.12 o 
  10   5   3        5.85        8.64     19.59 o 
  -6   6   3        1.26        9.20     15.66 o 
  -5   6   3       37.29       38.00     18.48 o 
  -4   6   3       79.18       48.36     31.98 o 
  -3   6   3       35.23       35.95     25.31 o 
  -2   6   3       18.87       33.96     22.94 o 
  -1   6   3       98.05      195.66     68.87 o 
   0   6   3        9.10        7.62     24.65 o 
   1   6   3       96.14       63.51     23.74 o 
   2   6   3       49.08       34.71     16.45 o 
   3   6   3        8.74       34.03     16.09 o 
   4   6   3       19.37       26.65     20.70 o 
   5   6   3        0.71       17.65     18.86 o 
 -17   0   4       45.53       67.51     38.82 o 
 -16   0   4      527.11      609.53    144.23 o 
 -15   0   4     2845.83     3008.82    109.43 o 
 -14   0   4     1953.92     1872.06    211.10 o 
 -13   0   4     2866.75     2941.04    191.32 o 
 -12   0   4      225.83      273.50     37.12 o 
 -11   0   4     1732.89     2010.59     81.02 o 
 -10   0   4     8966.21     9114.26    118.98 o 
  -9   0   4     1527.33     1413.62     52.22 o 
  -8   0   4      890.85      660.97     29.40 o 
  -7   0   4      574.05      452.62     24.39 o 
  -6   0   4      108.49      146.37     81.10 o 
  -5   0   4    12452.74    14331.64    490.14 o 
  -3   0   4     9072.72     7099.80     75.96 o 
  -2   0   4     6728.81     6856.72    112.64 o 
  -1   0   4      292.13      356.01     24.54 o 
   0   0   4    11104.56     8541.58     73.86 o 
   1   0   4    19514.22    13584.78   2088.43 o 
   2   0   4    22766.51    18102.93   1528.24 o 
   4   0   4     3885.28     3827.05     55.86 o 
   5   0   4      889.34      927.77     62.40 o 
   6   0   4      970.71      925.24     38.37 o 
   7   0   4      277.52      228.65     75.40 o 
   8   0   4      128.24      100.87     14.01 o 
   9   0   4     4567.38     5015.79    192.37 o 
  10   0   4      302.13      184.03     45.53 o 
  11   0   4        4.61       11.92     16.36 o 
  12   0   4       68.08      141.36     83.33 o 
  13   0   4      154.29      458.03     80.09 o 
  14   0   4      380.61      525.55    136.67 o 
  15   0   4       51.37       42.76     38.63 o 
 -17   1   4      127.67      124.88     75.77 o 
 -16   1   4        0.49        0.48     21.14 o 
 -15   1   4      562.98      609.62     79.54 o 
 -14   1   4       81.52       82.76     31.74 o 
 -13   1   4     1279.28     1574.52     94.14 o 
 -12   1   4      171.98      195.05     33.45 o 
 -11   1   4      841.84      783.91     78.33 o 
 -10   1   4      324.38      298.68     29.89 o 
  -9   1   4     1736.11     2090.28    113.33 o 
  -8   1   4     5932.14     7762.35    117.03 o 
  -7   1   4    11894.66    14843.98    177.40 o 
  -6   1   4     5060.75     5408.26    117.17 o 
  -5   1   4     1025.50      926.90     19.71 o 
  -4   1   4     4447.00     4276.27     70.17 o 
  -3   1   4     1253.87     1114.79     15.83 o 
  -2   1   4     8977.84     8400.66    107.70 o 
  -1   1   4    27952.36    27307.08   1525.21 o 
   0   1   4     3524.99     3250.81     56.33 o 
   1   1   4    10393.22    10114.36     92.11 o 
   2   1   4     5144.15     5214.52     97.28 o 
   3   1   4        5.25        7.09      4.48 o 
   4   1   4     1627.99     1427.46     26.94 o 
   5   1   4     7251.47     7996.59    119.22 o 
   6   1   4     3089.15     3217.95    112.86 o 
   7   1   4      721.50      578.69     52.01 o 
   8   1   4       31.09       14.03      4.89 o 
   9   1   4      273.19      413.30     21.14 o 
  10   1   4      235.27      455.81     41.05 o 
  11   1   4     1574.54     2022.17     82.99 o 
  12   1   4      141.53      152.44     41.39 o 
  13   1   4      339.03      298.16     48.51 o 
  14   1   4      179.48       73.55     33.35 o 
  15   1   4        0.02       23.44     27.32 o 
 -17   2   4      158.41      177.75    101.02 o 
 -16   2   4      334.35      343.29    246.26 o 
 -15   2   4      354.17      299.11     77.31 o 
 -14   2   4      127.52      133.26     28.50 o 
 -13   2   4        9.50        0.00     14.17 o 
 -12   2   4      780.06      764.80    131.48 o 
 -11   2   4     1650.13     1645.43    225.65 o 
 -10   2   4     2002.07     1922.59    154.52 o 
  -9   2   4     2320.80     2830.56    200.71 o 
  -8   2   4      323.36      345.99     38.77 o 
  -7   2   4        2.79        1.29      4.13 o 
  -6   2   4       10.05        3.80      7.70 o 
  -5   2   4     3262.85     3288.16    130.86 o 
  -4   2   4     2022.12     2026.35     40.32 o 
  -3   2   4     1996.23     1809.12    148.04 o 
  -2   2   4      659.38      606.15     22.64 o 
  -1   2   4      481.43      650.64     50.88 o 
   0   2   4      617.47      577.21     32.08 o 
   1   2   4     4476.80     4723.29     51.84 o 
   2   2   4     9194.69     9519.30    284.79 o 
   3   2   4     1881.99     2049.52     51.30 o 
   4   2   4      499.27      426.63     18.74 o 
   5   2   4      239.55      243.51     35.58 o 
   6   2   4       14.64       24.98      7.81 o 
   7   2   4      554.86      629.07     29.55 o 
   8   2   4      736.37      793.06     37.71 o 
   9   2   4     1353.70     1108.59    201.91 o 
  10   2   4      413.11      396.05     40.90 o 
  11   2   4       18.00        0.00     15.49 o 
  12   2   4        0.25       13.53     19.36 o 
  13   2   4        6.93       21.23     15.04 o 
  14   2   4       73.44      173.09     95.16 o 
  15   2   4      258.66      413.51     88.63 o 
 -15   3   4      171.42      226.58     72.97 o 
 -14   3   4      302.86      237.42     80.41 o 
 -13   3   4      602.63      537.85     55.30 o 
 -12   3   4      127.57      206.64     46.34 o 
 -11   3   4      254.58      310.63     66.66 o 
 -10   3   4        6.14       29.94     13.69 o 
  -9   3   4      190.22      118.89     27.34 o 
  -8   3   4      875.37      799.50     83.63 o 
  -7   3   4      723.59      701.82     76.11 o 
  -5   3   4      223.40      299.63     42.24 o 
  -4   3   4      758.14      852.31     73.50 o 
  -3   3   4     1593.94     1805.13     55.34 o 
  -2   3   4     3286.77     3357.75    115.02 o 
  -1   3   4     1133.35     1243.94     72.08 o 
   0   3   4      680.43      622.23     58.47 o 
   1   3   4      476.51      349.10     30.24 o 
   2   3   4       99.38       48.64     15.08 o 
   3   3   4      302.88      518.74     47.79 o 
   4   3   4       62.75      123.00     27.20 o 
   5   3   4      846.31     1147.50     73.85 o 
   6   3   4      375.66      404.44     43.73 o 
   7   3   4       82.03       64.14     18.06 o 
   8   3   4      469.27      334.69     55.84 o 
   9   3   4      653.03      825.33    132.00 o 
  10   3   4      522.43      576.68    141.96 o 
  11   3   4      422.82      496.00     80.87 o 
  12   3   4      189.83      166.60     47.82 o 
  13   3   4      320.41      252.24     85.84 o 
  14   3   4        6.54       15.63     31.06 o 
 -14   4   4      129.72      158.35     97.88 o 
 -13   4   4       40.69       52.53     27.48 o 
 -12   4   4       17.69       19.09     20.03 o 
 -11   4   4       49.04       62.45     24.46 o 
 -10   4   4      158.27      152.45     40.94 o 
  -9   4   4      689.98      906.98    254.75 o 
  -8   4   4       93.07      117.25     67.34 o 
  -7   4   4        3.48       14.62     13.94 o 
  -6   4   4        9.70       27.17     14.40 o 
  -5   4   4       83.58       52.71     17.59 o 
  -4   4   4       60.30       41.36     14.56 o 
  -3   4   4      206.73      211.29     34.62 o 
  -2   4   4       85.27       39.73     20.87 o 
  -1   4   4        0.53       18.50     18.09 o 
   0   4   4        3.23       18.21     14.56 o 
   1   4   4       85.13       53.16     23.38 o 
   2   4   4      526.06      681.11     88.82 o 
   3   4   4     2106.82     2809.52    248.71 o 
   4   4   4      119.02       83.18     25.42 o 
   5   4   4       17.63        0.00     16.99 o 
   6   4   4       34.82        9.51     20.13 o 
   7   4   4      247.55      433.67     85.16 o 
   8   4   4        8.82       13.95     16.26 o 
   9   4   4      441.46      587.10     74.63 o 
  10   4   4       30.19       28.00     19.67 o 
  11   4   4        0.67        9.50     14.22 o 
  12   4   4       10.04       12.02     20.61 o 
 -11   5   4        3.57        2.33     17.92 o 
 -10   5   4       96.32       79.72     37.89 o 
  -9   5   4      282.70      224.76     84.20 o 
  -8   5   4       77.17       31.86     13.40 o 
  -7   5   4        0.98       35.21     16.16 o 
  -6   5   4      120.35      103.73     27.14 o 
  -5   5   4       14.40       38.97     16.11 o 
  -4   5   4        0.67       12.78     23.50 o 
  -3   5   4       19.84       13.97     17.13 o 
  -2   5   4       16.17        2.63     17.08 o 
  -1   5   4       32.13       22.56     23.89 o 
   0   5   4        9.66       13.08     16.59 o 
   1   5   4       52.69       72.43     24.24 o 
   2   5   4       38.96       67.56     23.62 o 
   3   5   4       23.54       21.03     16.75 o 
   4   5   4       42.15       51.23     17.18 o 
   5   5   4      179.86      242.02     38.21 o 
   6   5   4        4.10        6.93     12.57 o 
   7   5   4        6.57        9.84     15.04 o 
   8   5   4       22.59       43.15     38.22 o 
   9   5   4        0.92        0.00     24.44 o 
  -6   6   4        0.69       10.88     11.77 o 
  -5   6   4        6.36       11.52     19.53 o 
  -4   6   4      250.45      324.30     49.50 o 
  -3   6   4      301.36      328.70     77.34 o 
  -2   6   4        0.16       21.73     15.94 o 
  -1   6   4      233.87      252.06     67.00 o 
   0   6   4        3.76        5.57     14.68 o 
   1   6   4        8.92       31.25     22.84 o 
   2   6   4        0.38       14.66     16.92 o 
   3   6   4       29.95       14.56     13.43 o 
   4   6   4       10.10       18.36     17.00 o 
   5   6   4        0.56        8.78     12.82 o 
 -17   1   5       87.66      141.68     43.99 o 
 -16   1   5        1.76        0.00     27.78 o 
 -15   1   5       27.44       28.11     18.68 o 
 -14   1   5      797.43      860.05    195.78 o 
 -13   1   5      127.99      128.29     37.91 o 
 -12   1   5      257.98      329.00     36.47 o 
 -11   1   5       50.97       45.45     35.93 o 
 -10   1   5       16.05       36.71     20.51 o 
  -9   1   5      792.50      814.62    194.93 o 
  -8   1   5      577.86      544.58    112.16 o 
  -7   1   5     1167.16     1398.83    103.58 o 
  -6   1   5      895.23     1326.98     37.35 o 
  -5   1   5       75.07       41.25      8.94 o 
  -4   1   5      119.40       52.53      9.29 o 
  -3   1   5     1041.48     1162.00     34.02 o 
  -2   1   5       12.85       13.83      5.64 o 
  -1   1   5      283.18      269.97     17.59 o 
   0   1   5    13173.29    12027.04     61.28 o 
   1   1   5     1639.06     1377.66     16.59 o 
   2   1   5       70.86       44.76      6.16 o 
   3   1   5      810.57      663.53     15.10 o 
   4   1   5       51.78       59.67     17.46 o 
   5   1   5     1142.63     1198.15     33.05 o 
   6   1   5     1544.32     1511.85    133.27 o 
   7   1   5       21.52        3.77     13.04 o 
   8   1   5       54.73      107.53     27.11 o 
   9   1   5       39.33        4.62     11.07 o 
  10   1   5      201.12      142.41     36.61 o 
  11   1   5       36.46       14.55     16.53 o 
  12   1   5       23.55       15.29     25.94 o 
  13   1   5      175.30      172.21     43.10 o 
  14   1   5       30.41        0.00     29.04 o 
  15   1   5      229.16      200.43     59.28 o 
 -17   2   5       47.08       44.06     45.39 o 
 -16   2   5      121.41       58.19     37.37 o 
 -15   2   5      281.38      150.70     44.68 o 
 -14   2   5       74.90       15.16     35.94 o 
 -13   2   5       52.51       57.36     46.20 o 
 -12   2   5       88.76      150.47     64.57 o 
 -10   2   5      652.00      866.48     93.02 o 
  -9   2   5      583.34      632.79     83.29 o 
  -8   2   5      139.55      221.48     41.24 o 
  -7   2   5       58.34       23.99     12.81 o 
  -6   2   5      461.04      536.73     24.87 o 
  -5   2   5     1137.82     1161.55     27.59 o 
  -4   2   5      323.62      402.52     62.33 o 
  -3   2   5      132.41      184.47     71.27 o 
  -2   2   5      458.92      701.92     38.86 o 
  -1   2   5     3090.10     3338.78     77.70 o 
   0   2   5      103.44       75.48     23.57 o 
   1   2   5      531.06      555.33     36.73 o 
   2   2   5     2126.60     2383.86     41.76 o 
   3   2   5     2115.13     2212.43     45.00 o 
   4   2   5      451.82      306.87     18.10 o 
   5   2   5      896.88     1148.34     38.11 o 
   6   2   5      693.57      437.09     28.11 o 
   7   2   5      688.66      553.58     42.06 o 
   8   2   5      383.00      418.62     36.67 o 
   9   2   5        2.46       20.03     23.78 o 
  10   2   5      218.38      272.73     45.76 o 
  11   2   5       84.93       29.02     14.85 o 
  12   2   5      101.87       38.92     19.05 o 
  13   2   5       95.52       49.96     27.67 o 
  14   2   5       27.50        5.21     26.17 o 
  15   2   5        2.28        0.00     31.62 o 
 -16   3   5      121.29      130.00     74.99 o 
 -15   3   5      176.55      278.07     70.97 o 
 -14   3   5      203.78      283.12     95.02 o 
 -13   3   5      201.57      144.70     49.22 o 
 -12   3   5       73.66       56.36     20.61 o 
 -11   3   5       73.85       20.56     29.93 o 
 -10   3   5        9.51       24.06     14.22 o 
  -9   3   5        2.36       20.20     20.70 o 
  -6   3   5       50.59       55.02     29.32 o 
  -5   3   5       56.33       20.65     22.99 o 
  -4   3   5      413.50      586.21     85.15 o 
  -3   3   5      192.63      554.96    190.95 o 
  -2   3   5      683.81      695.13     61.74 o 
  -1   3   5      240.44      419.77    145.03 o 
   0   3   5       56.85       49.79     20.52 o 
   1   3   5      114.17      132.14     42.01 o 
   2   3   5      190.32      148.40     21.78 o 
   3   3   5      706.74      751.96     61.21 o 
   4   3   5      404.66      404.31     43.17 o 
   5   3   5     1159.18     1571.21     86.00 o 
   6   3   5      138.49       70.52     23.41 o 
   7   3   5        0.37       30.70     17.80 o 
   8   3   5       87.93      147.42     19.17 o 
   9   3   5      539.07      410.44     53.36 o 
  10   3   5      189.25      168.43     31.21 o 
  11   3   5      151.00      114.13     41.94 o 
  12   3   5       58.54       79.50     30.70 o 
  13   3   5       46.05       48.62     20.60 o 
 -14   4   5       24.47       38.89     19.72 o 
 -13   4   5        5.86        4.85     11.90 o 
 -12   4   5      349.31      307.10    121.85 o 
 -11   4   5      569.91      615.95     48.58 o 
 -10   4   5       56.18       45.68     20.21 o 
  -9   4   5        5.84        7.57     22.25 o 
  -8   4   5        3.76       18.63     16.55 o 
  -7   4   5       32.48       31.71     18.45 o 
  -6   4   5        1.24        8.75     11.20 o 
  -5   4   5       15.57       15.92     17.83 o 
  -4   4   5       39.16       64.33     19.12 o 
  -3   4   5        2.87       10.42     20.74 o 
  -2   4   5      110.09       96.51     33.24 o 
  -1   4   5      165.32      162.57     37.82 o 
   0   4   5      169.84      165.03     29.48 o 
   1   4   5        1.09       19.26     14.83 o 
   2   4   5        1.02       29.48     21.76 o 
   3   4   5     1294.84     1759.83    131.40 o 
   4   4   5       78.14       95.62     24.21 o 
   5   4   5        8.76       20.36     16.67 o 
   6   4   5      125.10       60.05     26.52 o 
   7   4   5      102.33       90.53     22.12 o 
   8   4   5      266.67      357.64     71.99 o 
   9   4   5        1.33       10.05     18.53 o 
  10   4   5        2.79       14.72     21.43 o 
  11   4   5        3.81       14.17     15.91 o 
  12   4   5      219.17      180.53     57.17 o 
 -11   5   5       46.81       45.63     17.79 o 
 -10   5   5       38.45       37.11     19.36 o 
  -9   5   5       47.79       25.15     32.55 o 
  -8   5   5      284.86      283.37     79.12 o 
  -7   5   5       48.33       40.92     21.33 o 
  -6   5   5       15.76       71.19     29.14 o 
  -5   5   5       14.81       12.88     16.09 o 
  -4   5   5        3.65        4.43     18.07 o 
  -3   5   5        5.99        4.75     15.16 o 
  -2   5   5        2.10        7.79     15.89 o 
  -1   5   5       71.18       84.76     25.26 o 
   0   5   5        1.82        7.71     13.30 o 
   1   5   5       82.38       65.03     24.60 o 
   2   5   5        0.42       11.07     18.50 o 
   3   5   5      276.49      263.36     39.59 o 
   4   5   5       12.46       17.67     15.34 o 
   5   5   5        2.82       14.71     16.61 o 
   6   5   5        0.61       22.69     17.82 o 
   7   5   5       23.14       40.63     20.64 o 
   8   5   5        9.01       21.04     26.49 o 
   9   5   5       10.21       25.57     14.53 o 
  -6   6   5        0.05        0.00     16.18 o 
  -5   6   5        6.50       13.78     13.69 o 
  -4   6   5       25.67       24.11     27.03 o 
  -3   6   5       14.11       13.88     15.92 o 
  -2   6   5        0.15        7.21     19.60 o 
  -1   6   5        0.18       13.30     27.36 o 
   0   6   5       75.75       74.82     26.83 o 
   1   6   5        3.04        6.06     20.41 o 
   2   6   5        4.31       10.28     15.40 o 
   3   6   5        9.17       24.16     16.15 o 
   4   6   5        3.62        9.65     16.08 o 
 -18   0   6      630.83      699.36    243.55 o 
 -17   0   6      498.15      539.69    176.49 o 
 -16   0   6       33.42       26.13     30.40 o 
 -15   0   6      427.49      490.20    135.16 o 
 -14   0   6      278.47      315.49    165.60 o 
 -13   0   6     2738.38     2767.00    195.41 o 
 -12   0   6       57.35       45.20     17.40 o 
 -11   0   6     6650.85     6496.16    302.83 o 
 -10   0   6      357.77      281.31     16.09 o 
  -9   0   6      201.26      124.36     17.85 o 
  -8   0   6     1977.15     2379.54     94.00 o 
  -7   0   6    14676.69    18838.58   3445.78 o 
  -6   0   6    14903.44    16113.58    225.67 o 
  -5   0   6    11122.23    11022.44    365.05 o 
  -4   0   6     3327.89     2872.86     31.56 o 
  -3   0   6     1582.16     1734.16     32.00 o 
  -2   0   6      150.55       78.95     22.63 o 
  -1   0   6     8271.86     6806.40    122.29 o 
   0   0   6     4339.17     3345.66     36.28 o 
   1   0   6    11088.46     9906.83    101.45 o 
   2   0   6       67.02       76.75     14.41 o 
   3   0   6      433.77      476.92     29.03 o 
   4   0   6       42.22       56.35     15.87 o 
   5   0   6     1707.01     1671.84     92.18 o 
   7   0   6     1979.47     1899.68     91.66 o 
   8   0   6       66.61       28.80     11.66 o 
   9   0   6       56.46      134.97     30.76 o 
  10   0   6        5.85       10.13     40.71 o 
  11   0   6      220.44      586.71    106.37 o 
  12   0   6      202.37      492.99    151.32 o 
  13   0   6      447.27      570.34     89.03 o 
  14   0   6        7.01       10.84     30.65 o 
  15   0   6      142.82       58.67     38.58 o 
 -17   1   6      350.42      311.91    117.66 o 
 -16   1   6      550.19      606.90    198.32 o 
 -15   1   6      550.53      607.83     46.76 o 
 -14   1   6     1222.63     1464.29    122.03 o 
 -13   1   6     1491.65     1570.18    101.50 o 
 -12   1   6       24.52       35.52     14.55 o 
 -11   1   6     3398.12     4466.98    615.21 o 
 -10   1   6     2315.06     2750.75    324.68 o 
  -9   1   6     1452.83     1501.43    144.36 o 
  -8   1   6     3945.33     3757.06    110.37 o 
  -7   1   6     5087.73     5670.22    214.51 o 
  -6   1   6      119.27      127.57     18.03 o 
  -5   1   6       10.61        8.98      6.95 o 
  -4   1   6     2894.80     2717.91     42.27 o 
  -3   1   6     5632.92     5320.04     62.90 o 
  -2   1   6     4992.55     4808.46     35.13 o 
  -1   1   6     1584.98     1330.58     62.49 o 
   0   1   6      252.37      190.17     23.23 o 
   1   1   6      867.24      672.89     47.40 o 
   2   1   6     6132.17     5704.75     96.76 o 
   3   1   6     4869.78     5013.27    136.76 o 
   4   1   6     3441.71     3334.80     75.80 o 
   5   1   6      718.25      715.51     36.79 o 
   6   1   6      173.70      137.84     19.76 o 
   7   1   6      275.28      189.29     23.84 o 
   8   1   6      421.48      652.54     55.97 o 
   9   1   6      113.09      140.22     39.54 o 
  10   1   6      487.25      447.10     69.92 o 
  11   1   6      661.09      613.19    109.72 o 
  12   1   6        4.05       37.40     38.43 o 
  13   1   6        3.57       31.61     29.87 o 
  14   1   6        0.61       37.42     32.80 o 
  15   1   6       28.95       79.01     53.26 o 
 -17   2   6      177.54      160.27     57.56 o 
 -16   2   6      427.51      276.10    277.37 o 
 -15   2   6       66.03       80.39     56.06 o 
 -14   2   6      422.89      413.45    125.90 o 
 -13   2   6      797.78     1019.12    324.86 o 
 -12   2   6      150.59      142.62     41.40 o 
 -11   2   6      981.48     1315.88    139.68 o 
 -10   2   6      922.27     1270.35    207.43 o 
  -9   2   6      380.58      458.93     43.26 o 
  -8   2   6      585.64      570.30     39.78 o 
  -7   2   6     1710.69     1790.39     81.36 o 
  -6   2   6     3188.19     3389.63     47.61 o 
  -5   2   6     1982.32     2147.97     62.61 o 
  -4   2   6     1193.74     1150.98     31.16 o 
  -3   2   6      698.79      701.55     31.94 o 
  -2   2   6      235.26      291.86     59.37 o 
  -1   2   6     7303.64     7817.70    240.79 o 
   0   2   6     3151.61     3257.05    167.30 o 
   1   2   6     4742.28     4968.83    106.91 o 
   2   2   6      226.95      152.98     23.89 o 
   3   2   6     7066.53     7246.84    111.98 o 
   4   2   6      627.56      557.68     21.61 o 
   5   2   6     1198.87     1439.16     47.26 o 
   6   2   6      464.65      429.14     45.14 o 
   7   2   6      885.09      860.43     70.34 o 
   8   2   6      183.06      139.95     26.61 o 
   9   2   6       34.88       10.89     19.85 o 
  10   2   6        3.02       16.25     13.00 o 
  11   2   6      439.20      543.86     32.48 o 
  12   2   6      317.44      473.74     59.22 o 
  13   2   6      347.99      423.88    128.46 o 
  14   2   6        2.60       15.24     27.65 o 
 -16   3   6        6.25        0.00     20.67 o 
 -15   3   6      282.90      262.50     87.96 o 
 -14   3   6      748.45      482.25    201.24 o 
 -13   3   6       43.80       71.96     31.70 o 
 -12   3   6        9.99       14.16     16.36 o 
 -11   3   6      116.39       35.77     34.30 o 
 -10   3   6     1106.51      948.05    101.56 o 
  -9   3   6     1339.56     1444.25    120.32 o 
  -8   3   6      917.66      873.57     98.71 o 
  -7   3   6     1079.19     1307.95     76.57 o 
  -6   3   6        5.05       19.94     14.04 o 
  -5   3   6      232.45      215.15     35.84 o 
  -4   3   6       76.63      103.42     28.35 o 
  -3   3   6     1113.30     1114.24     55.09 o 
  -2   3   6      351.77      287.56     35.92 o 
  -1   3   6      659.65      592.66     40.82 o 
   0   3   6       48.92       16.71     13.04 o 
   1   3   6      361.72      493.22     44.57 o 
   2   3   6      271.32      376.59     30.83 o 
   3   3   6     2121.64     2825.44    115.55 o 
   4   3   6     1395.97     1481.91     76.42 o 
   5   3   6     1343.46     1406.40     93.38 o 
   6   3   6     1048.34     1306.33     69.40 o 
   7   3   6       14.32       15.90      9.61 o 
   8   3   6        8.37        0.00     17.27 o 
   9   3   6      734.09     1022.20    214.37 o 
  10   3   6      256.44      264.83     47.19 o 
  11   3   6      220.39      196.17     49.55 o 
  12   3   6       38.02       16.07     10.58 o 
  13   3   6        9.97        9.78     21.25 o 
 -14   4   6       35.54       23.74     12.43 o 
 -13   4   6       77.10       36.84     15.49 o 
 -12   4   6      193.12      184.52     71.40 o 
 -11   4   6        2.45       31.28     30.23 o 
 -10   4   6      141.11       28.18     36.78 o 
  -9   4   6       53.22       92.20     27.98 o 
  -8   4   6        7.64       30.10     16.17 o 
  -7   4   6      754.15      721.01     92.93 o 
  -6   4   6      138.26      108.87     42.21 o 
  -5   4   6        3.38        1.45     13.52 o 
  -4   4   6      359.11      334.68     51.83 o 
  -3   4   6        0.24       10.70     10.24 o 
  -2   4   6      125.55      151.77     29.63 o 
  -1   4   6      207.24      298.58     41.88 o 
   0   4   6      170.15      145.83     33.60 o 
   1   4   6        4.79        1.40     17.75 o 
   2   4   6      129.71      174.42     32.94 o 
   3   4   6        4.07        0.28     16.42 o 
   4   4   6        1.39        7.25     12.00 o 
   5   4   6       25.47       52.52     19.96 o 
   6   4   6      236.03      308.10     60.47 o 
   7   4   6       89.46      123.45     31.76 o 
   8   4   6       24.52       22.39     17.98 o 
   9   4   6       38.61       36.20     22.03 o 
  10   4   6       69.05       72.76     23.81 o 
  11   4   6       55.46       67.69     20.40 o 
 -11   5   6        4.32        0.00     14.89 o 
 -10   5   6        6.42       12.40     17.13 o 
  -9   5   6       78.93       83.43     32.89 o 
  -8   5   6       13.74       28.85     15.23 o 
  -7   5   6      183.83      156.21     47.07 o 
  -6   5   6        1.94        9.24     12.01 o 
  -5   5   6       11.64        9.41     24.31 o 
  -4   5   6       17.18       32.40     16.07 o 
  -3   5   6       64.97       50.41     25.70 o 
  -2   5   6        0.57        7.33     12.12 o 
  -1   5   6       85.19       93.15     28.01 o 
   0   5   6       32.60       12.82     14.48 o 
   1   5   6       48.26       52.36     23.35 o 
   2   5   6       54.79       57.42     21.00 o 
   3   5   6       49.84       61.81     25.96 o 
   4   5   6       96.19       96.72     25.93 o 
   5   5   6      211.08      201.16     40.57 o 
   6   5   6        0.97       28.03     18.19 o 
   7   5   6        0.79       22.55     21.46 o 
   8   5   6        7.41       14.38     14.65 o 
  -6   6   6      126.67       68.26     27.05 o 
  -5   6   6        5.08       16.13     19.10 o 
  -4   6   6       25.00       52.09     26.11 o 
  -3   6   6      131.30       95.37     23.77 o 
  -2   6   6       37.13       41.36     26.34 o 
  -1   6   6       20.15        5.96     13.36 o 
   0   6   6       22.96       13.74     15.83 o 
   1   6   6       22.77       22.76     16.79 o 
   2   6   6       18.23       24.47     17.53 o 
   3   6   6        3.18       14.11     15.37 o 
 -17   1   7      289.54      254.61     89.53 o 
 -16   1   7       60.63       55.78     35.80 o 
 -15   1   7       26.17       27.42     25.50 o 
 -14   1   7      179.81      123.31     39.77 o 
 -13   1   7     1160.64     1178.45    110.55 o 
 -12   1   7       20.75       19.41     24.72 o 
 -11   1   7     1067.17      901.36    381.02 o 
 -10   1   7      427.66      428.79     47.66 o 
  -9   1   7      890.17      913.34    102.38 o 
  -8   1   7      292.23      285.27     58.11 o 
  -7   1   7        0.75        9.75      7.68 o 
  -6   1   7       56.02       96.66     15.35 o 
  -5   1   7       20.67       33.02     13.39 o 
  -4   1   7       92.97       87.12     14.05 o 
  -3   1   7       68.37       48.37     12.83 o 
  -2   1   7      233.68      159.07     25.53 o 
  -1   1   7      302.54      275.10     23.10 o 
   0   1   7     1387.66     1185.48     40.33 o 
   1   1   7      240.22      164.90     17.78 o 
   2   1   7     2025.34     2230.64     52.57 o 
   3   1   7       16.25       15.38      6.99 o 
   4   1   7       37.65       54.76     15.13 o 
   5   1   7       91.53       40.01     13.73 o 
   6   1   7      211.61       78.65     29.17 o 
   7   1   7       16.16        8.48     10.15 o 
   8   1   7       56.31       20.41     15.37 o 
   9   1   7      554.47      569.03     66.56 o 
  10   1   7       44.79       34.23     16.92 o 
  11   1   7        7.77       13.45     29.60 o 
  12   1   7        1.30        0.00     28.58 o 
  13   1   7        1.48       18.53     26.38 o 
  14   1   7        6.62        0.00     25.22 o 
 -17   2   7       33.21       11.36     33.97 o 
 -16   2   7        1.65        1.30     30.62 o 
 -15   2   7      254.61      408.63    222.03 o 
 -14   2   7       32.15       16.07     22.50 o 
 -13   2   7      106.12      168.41     83.47 o 
 -12   2   7       36.75      146.84    123.69 o 
 -11   2   7       33.09       10.52     17.54 o 
 -10   2   7       63.34       34.89     40.74 o 
  -9   2   7      159.85      146.87     25.23 o 
  -8   2   7       57.57       47.37     21.66 o 
  -7   2   7       11.34        4.06      4.34 o 
  -6   2   7       11.50       16.00     11.24 o 
  -5   2   7        4.62        4.13      5.82 o 
  -4   2   7       79.26      134.85     37.27 o 
  -3   2   7       92.21       72.33     22.99 o 
  -2   2   7       13.82       18.26     14.67 o 
  -1   2   7     2178.21     2444.51     74.10 o 
   0   2   7       75.80       86.70     23.02 o 
   1   2   7     1314.62     1483.05     62.23 o 
   2   2   7     3422.00     3758.83     80.72 o 
   3   2   7     1907.14     1565.08     33.63 o 
   4   2   7     1085.30      890.61     39.77 o 
   5   2   7     1008.81      900.65     32.49 o 
   6   2   7        9.14        8.60      5.95 o 
   7   2   7      914.55     1116.86    122.21 o 
   8   2   7       33.39       15.84     20.04 o 
   9   2   7        7.77        0.76     16.20 o 
  10   2   7       17.49       34.58     14.61 o 
  11   2   7      439.85      371.43     64.73 o 
  12   2   7      114.95      106.74     50.50 o 
  13   2   7       45.52       28.51     26.33 o 
  14   2   7       81.49       37.43     40.22 o 
 -15   3   7       72.01       60.34     34.63 o 
 -14   3   7      124.87       94.20     70.89 o 
 -13   3   7       16.47       16.27     17.15 o 
 -12   3   7       96.14      100.62     33.58 o 
 -11   3   7      355.86      373.47     70.51 o 
 -10   3   7      263.18      275.67     66.26 o 
  -9   3   7      268.52      231.66     66.34 o 
  -8   3   7       10.67      125.01     94.16 o 
  -7   3   7      121.95      159.08     52.38 o 
  -6   3   7        4.36        0.00     13.92 o 
  -5   3   7        8.68       28.02     14.67 o 
  -4   3   7      265.72      257.00     38.61 o 
  -3   3   7        1.79        5.29     18.81 o 
  -2   3   7      209.48      182.69     33.55 o 
  -1   3   7        1.98       20.32     18.39 o 
   0   3   7       26.75       28.04     13.69 o 
   1   3   7      468.69      399.04     37.48 o 
   2   3   7      155.33      145.57     35.55 o 
   3   3   7      149.94      122.33     23.83 o 
   4   3   7     1391.93     1816.03    108.91 o 
   5   3   7      759.61     1017.53     59.06 o 
   6   3   7      116.98       46.79     15.77 o 
   7   3   7       28.25       33.82     19.21 o 
   8   3   7      255.92      195.94     39.42 o 
   9   3   7      195.88      232.31     33.76 o 
  10   3   7      110.90      116.65     26.18 o 
  11   3   7        0.44        4.49     12.05 o 
  12   3   7       25.23       11.66     25.22 o 
  13   3   7        8.75        8.47     24.01 o 
 -14   4   7      241.21      146.59     51.54 o 
 -13   4   7        9.18        9.84     14.39 o 
 -12   4   7       14.74       23.89     29.37 o 
 -11   4   7      178.99      179.43     40.22 o 
 -10   4   7      316.61      241.12     50.07 o 
  -9   4   7        0.99       13.75     20.82 o 
  -8   4   7      179.51      149.60     35.19 o 
  -7   4   7      235.70      186.33     98.22 o 
  -6   4   7      256.83      231.81     30.54 o 
  -5   4   7       26.04       13.41     13.20 o 
  -4   4   7        7.93       21.95     15.10 o 
  -3   4   7        6.80       14.51     16.23 o 
  -2   4   7      115.72       77.55     27.71 o 
  -1   4   7      308.77      339.46     52.23 o 
   0   4   7       17.68       23.17     14.97 o 
   1   4   7      117.61      149.34     30.90 o 
   2   4   7      119.42       65.62     25.02 o 
   3   4   7      639.61      670.36     41.17 o 
   4   4   7       54.39       20.43     15.63 o 
   5   4   7      145.70      147.78     27.51 o 
   6   4   7       75.92       92.50     20.77 o 
   7   4   7      110.41      141.08     29.70 o 
   8   4   7        4.12       22.34     23.10 o 
   9   4   7       14.13       11.50     17.27 o 
  10   4   7       22.26       11.77     21.18 o 
  11   4   7        8.40       11.20     18.90 o 
 -11   5   7       13.75       43.19     32.99 o 
 -10   5   7       15.14       17.92     15.54 o 
  -9   5   7       26.98       17.95     21.20 o 
  -8   5   7        3.72        0.00     13.58 o 
  -7   5   7        0.19       18.49     21.59 o 
  -6   5   7       47.08       29.17     13.39 o 
  -5   5   7       39.49       25.86     14.43 o 
  -4   5   7        8.65        6.16     17.29 o 
  -3   5   7        1.19       14.03     16.12 o 
  -2   5   7        0.07        3.10     13.35 o 
  -1   5   7       82.50       88.75     25.66 o 
   0   5   7       46.98       19.54     16.62 o 
   1   5   7       32.17       28.73     21.27 o 
   2   5   7        2.61        5.06     10.74 o 
   3   5   7       34.11       28.48     16.23 o 
   4   5   7       29.16       17.82     16.62 o 
   5   5   7       19.51        3.19     20.17 o 
   6   5   7       39.05       32.39     18.72 o 
   7   5   7      113.35       94.09     40.49 o 
   8   5   7       72.85       91.83     34.29 o 
  -5   6   7        4.78        0.00     12.84 o 
  -4   6   7        1.74        7.53     13.27 o 
  -3   6   7        5.69       26.86     21.91 o 
  -2   6   7       21.44       26.65     18.04 o 
  -1   6   7        4.54        9.94     16.63 o 
   0   6   7        6.12       17.09     17.44 o 
   1   6   7        7.83       14.07     18.01 o 
   2   6   7        1.17       13.26     16.79 o 
 -18   0   8       34.68       25.80     26.85 o 
 -17   0   8        0.01        0.00     43.81 o 
 -16   0   8      371.69      363.43    189.11 o 
 -15   0   8      151.41      213.73     91.26 o 
 -14   0   8     4104.78     4341.73    158.27 o 
 -13   0   8      466.11      388.83    167.21 o 
 -12   0   8     1036.33     1006.81    141.82 o 
 -11   0   8      805.05      691.17    243.90 o 
 -10   0   8     1367.93     1598.76    154.26 o 
  -9   0   8     2912.41     2914.80    209.73 o 
  -8   0   8     3061.94     2718.72     67.87 o 
  -7   0   8      164.99       53.19     17.57 o 
  -6   0   8     8670.62     9413.96    108.21 o 
  -5   0   8     7517.05     8150.76    133.82 o 
  -4   0   8     6475.67     5794.27    249.87 o 
  -3   0   8      132.04       56.19     16.34 o 
  -2   0   8     3527.94     2695.90     69.88 o 
  -1   0   8     3910.25     3887.58    229.24 o 
   0   0   8     4585.56     4477.02     76.22 o 
   1   0   8      182.47      181.59     29.14 o 
   2   0   8     1049.23     1255.29     31.64 o 
   3   0   8      897.69      976.41     27.89 o 
   4   0   8     2993.73     3084.69    154.49 o 
   5   0   8      639.32      571.00     35.67 o 
   6   0   8      285.89      232.53     73.20 o 
   7   0   8     1665.65     1626.42    148.41 o 
   8   0   8      139.21       26.22     63.02 o 
   9   0   8        2.06       56.31     72.88 o 
  10   0   8      141.02      163.21     93.92 o 
  11   0   8       52.73       70.42     60.88 o 
  12   0   8      234.81      168.01     79.76 o 
  13   0   8        8.62        0.00     33.70 o 
  14   0   8       28.13      136.87     58.50 o 
 -17   1   8     1277.83     1347.52    176.58 o 
 -16   1   8      899.06      856.60    287.87 o 
 -15   1   8      350.04      369.72    112.06 o 
 -14   1   8       54.80       61.88     43.81 o 
 -13   1   8       41.47       12.35     30.49 o 
 -12   1   8     1769.59     2069.01    158.01 o 
 -11   1   8     3015.33     3679.79    145.59 o 
 -10   1   8      991.21     1038.82    119.10 o 
  -9   1   8     3560.19     4044.57    252.36 o 
  -8   1   8      148.74      187.05     45.70 o 
  -7   1   8     1602.30     1759.01     93.77 o 
  -6   1   8     5958.27     6670.54    215.08 o 
  -5   1   8     5366.63     5467.28    121.00 o 
  -4   1   8     6238.13     5905.88    110.90 o 
  -3   1   8     1751.21     1745.26     46.70 o 
  -2   1   8      735.97      702.82     32.98 o 
  -1   1   8        2.77        4.35      7.32 o 
   0   1   8     5674.20     5557.06    159.34 o 
   1   1   8     7154.02     7389.47     88.11 o 
   2   1   8      210.76      137.42     15.10 o 
   3   1   8     2953.28     3316.29     75.99 o 
   4   1   8      401.70      317.18     27.57 o 
   5   1   8        7.92       25.72     15.37 o 
   6   1   8      173.91      198.20     27.55 o 
   7   1   8     1085.56     1238.79    126.59 o 
   8   1   8      947.55     1142.01     69.09 o 
   9   1   8        9.19        5.64     17.69 o 
  10   1   8        8.11       21.19     45.68 o 
  11   1   8        0.08       69.29     51.56 o 
  12   1   8       16.61      108.02     46.47 o 
  13   1   8      209.71      370.30    116.36 o 
  14   1   8       47.74       75.46     39.04 o 
 -17   2   8        0.04       40.49     50.21 o 
 -16   2   8      126.36      124.38     78.48 o 
 -15   2   8      289.45      430.73    208.34 o 
 -14   2   8      364.76      508.20    245.94 o 
 -13   2   8     1190.87     1478.17    181.61 o 
 -12   2   8     1173.47     1213.06    136.86 o 
 -11   2   8      199.14      144.58     55.32 o 
 -10   2   8     1485.62     1563.92    125.57 o 
  -9   2   8     1936.06     1333.17    470.47 o 
  -8   2   8     2501.43     2448.97     90.13 o 
  -7   2   8     3144.63     3286.18     98.62 o 
  -6   2   8      984.44     1013.23     38.87 o 
  -5   2   8     1200.64     1329.17     33.87 o 
  -4   2   8      534.28      531.10     43.54 o 
  -3   2   8      753.49      735.18     43.30 o 
  -2   2   8      983.76      888.69     33.62 o 
  -1   2   8      111.39       52.58     17.99 o 
   0   2   8     3027.14     2957.38     49.73 o 
   1   2   8       73.96       30.95     14.23 o 
   2   2   8     2626.42     2934.60     63.59 o 
   3   2   8     1113.81     1231.76     43.19 o 
   4   2   8     2163.51     2237.34     77.78 o 
   5   2   8      642.81      623.76     32.43 o 
   6   2   8      647.67      503.26     53.76 o 
   7   2   8       71.02       30.94     20.28 o 
   8   2   8      848.21     1162.54    110.54 o 
   9   2   8       73.34        9.25     19.01 o 
  10   2   8      262.71      388.54     49.27 o 
  11   2   8      248.58      298.67     60.89 o 
  12   2   8      182.22      129.19     66.64 o 
  13   2   8       50.15        4.00     30.38 o 
 -15   3   8       65.58      106.13     33.45 o 
 -14   3   8       17.60       24.93     24.11 o 
 -13   3   8        8.13        8.22      9.65 o 
 -12   3   8      130.35       78.40     29.14 o 
 -11   3   8      381.53      325.00     92.55 o 
 -10   3   8       20.32       22.85     24.92 o 
  -9   3   8      150.46      163.24     47.11 o 
  -8   3   8      357.68      482.19     49.49 o 
  -7   3   8       76.22       71.96     25.61 o 
  -6   3   8      992.36      998.92     69.34 o 
  -5   3   8      839.18      805.18     58.27 o 
  -4   3   8      355.17      337.59     44.39 o 
  -3   3   8      369.71      348.01     37.73 o 
  -2   3   8        0.98        3.54     12.06 o 
  -1   3   8        5.60        5.00      9.75 o 
   0   3   8      834.89     1011.48     71.16 o 
   1   3   8      495.97      622.19     46.63 o 
   2   3   8      735.66      888.55     50.23 o 
   3   3   8       34.43       25.21     17.88 o 
   4   3   8       58.15       29.02     16.09 o 
   5   3   8     2484.78     2577.80    114.21 o 
   6   3   8      146.35      192.49     27.27 o 
   7   3   8      352.19      440.99     58.29 o 
   8   3   8      255.23      296.29     62.10 o 
   9   3   8        5.57        7.54     19.22 o 
  10   3   8       29.52       26.05     15.99 o 
  11   3   8       10.52       26.54     19.23 o 
  12   3   8      122.02      126.95     43.29 o 
 -14   4   8       12.24        7.79     10.98 o 
 -13   4   8      192.11      165.01     43.33 o 
 -12   4   8      559.46      479.69    173.71 o 
 -11   4   8       15.96       56.09     39.41 o 
 -10   4   8      284.76      205.20     52.75 o 
  -9   4   8       21.38       15.17     23.02 o 
  -8   4   8      166.67      137.00     40.78 o 
  -7   4   8      541.18      545.51     77.28 o 
  -6   4   8       47.06       54.53     21.37 o 
  -5   4   8      262.49      235.04     54.74 o 
  -4   4   8       65.24       90.84     23.51 o 
  -3   4   8       45.66       40.37     14.14 o 
  -2   4   8        3.18       18.13     15.01 o 
  -1   4   8      582.35      757.23    107.83 o 
   0   4   8      203.63      172.99     32.27 o 
   1   4   8       99.48       53.99     18.19 o 
   2   4   8       81.88      110.70     25.64 o 
   3   4   8      282.76      430.92     48.08 o 
   4   4   8      314.18      470.14     49.41 o 
   5   4   8      370.95      476.84     76.86 o 
   6   4   8       65.24       65.26     28.46 o 
   7   4   8       31.44       24.16     19.39 o 
   8   4   8       66.37       44.80     25.25 o 
   9   4   8        2.28        8.38     20.23 o 
  10   4   8        1.97        6.59     18.93 o 
 -11   5   8        8.32        7.29     22.68 o 
 -10   5   8      123.72       76.67     25.79 o 
  -9   5   8        8.70        9.21      9.94 o 
  -8   5   8       68.35       56.16     24.92 o 
  -7   5   8       52.46       44.65     18.57 o 
  -6   5   8       48.54       40.25     18.21 o 
  -5   5   8       92.64       62.81     23.01 o 
  -4   5   8      117.74       91.44     26.07 o 
  -3   5   8       32.68       50.78     19.81 o 
  -2   5   8        1.31       10.76     17.81 o 
  -1   5   8       27.19       17.35     13.26 o 
   0   5   8      182.50      197.51     34.30 o 
   1   5   8        1.73        0.46     15.77 o 
   2   5   8        1.24       15.47     17.29 o 
   3   5   8       17.89        8.13     15.25 o 
   4   5   8        7.73       33.53     21.54 o 
   5   5   8       35.08       51.81     24.67 o 
   6   5   8        3.82        0.00     21.55 o 
   7   5   8       59.42       91.20     32.22 o 
  -4   6   8        0.69        2.38     13.98 o 
  -3   6   8        3.32        4.70     17.32 o 
  -2   6   8        3.93        4.24     16.79 o 
  -1   6   8        0.43        0.15     16.92 o 
   0   6   8        1.32        0.00     11.73 o 
   1   6   8       35.72       41.29     17.04 o 
 -17   1   9       37.68       14.57     26.92 o 
 -16   1   9      225.00      208.69     91.18 o 
 -15   1   9       34.98       12.88     29.25 o 
 -14   1   9      437.21      434.09    163.21 o 
 -13   1   9      171.06      134.18     60.99 o 
 -12   1   9       34.40       23.34     24.22 o 
 -11   1   9        0.97        0.00      9.09 o 
 -10   1   9        0.59        6.74     18.65 o 
  -9   1   9       53.02       40.23     21.18 o 
  -8   1   9      108.36       64.21     24.22 o 
  -7   1   9      210.39      207.11     49.69 o 
  -6   1   9      372.22      371.76     26.35 o 
  -5   1   9       12.09        4.34      6.52 o 
  -4   1   9       87.81       84.76     20.22 o 
  -3   1   9      222.52      161.77     31.85 o 
  -2   1   9       13.59        7.50     17.83 o 
  -1   1   9       60.49       90.88     20.08 o 
   0   1   9     1168.41     1029.28    105.32 o 
   1   1   9     2238.11     2266.36    151.18 o 
   2   1   9        8.01       13.57      7.01 o 
   3   1   9      235.06      291.19     26.68 o 
   4   1   9       35.04       57.06     17.85 o 
   5   1   9       34.34        0.00     18.93 o 
   6   1   9      226.40      186.05     28.60 o 
   7   1   9        3.31        6.37     13.78 o 
   8   1   9       64.32       37.38     17.26 o 
   9   1   9      137.70      115.13     67.05 o 
  10   1   9       13.18        3.11     32.26 o 
  11   1   9       12.05       25.51     38.21 o 
  12   1   9       18.59        0.59     36.63 o 
  13   1   9      108.16       68.11     39.42 o 
 -17   2   9        2.09       16.65     48.55 o 
 -16   2   9       12.06       14.22     37.99 o 
 -15   2   9      471.17      436.74    289.00 o 
 -14   2   9      236.56      241.06     92.57 o 
 -13   2   9       86.25       42.48     22.04 o 
 -12   2   9      152.14      110.09     36.63 o 
 -11   2   9      119.10       96.34     40.26 o 
 -10   2   9      926.21     1028.97    200.24 o 
  -9   2   9      592.12      559.52     97.91 o 
  -8   2   9      408.01      350.57     83.49 o 
  -7   2   9       54.57       73.34     15.13 o 
  -6   2   9        1.92        0.00      5.76 o 
  -5   2   9       11.54       22.49     14.64 o 
  -4   2   9       58.55       58.64     20.25 o 
  -3   2   9      133.29      118.26     27.08 o 
  -2   2   9      156.18      159.77     31.74 o 
  -1   2   9      141.09      138.19     29.14 o 
   0   2   9      273.46      158.56     33.55 o 
   1   2   9        3.47        3.78      9.52 o 
   2   2   9       58.83       14.01      8.64 o 
   3   2   9        8.80       11.97      6.29 o 
   4   2   9      111.79       88.80     13.20 o 
   5   2   9      102.46      120.14     23.91 o 
   6   2   9      643.79      952.21     86.01 o 
   7   2   9      123.85      173.15     31.50 o 
   8   2   9     1251.83     1100.29    121.66 o 
   9   2   9        1.98        0.00     13.27 o 
  10   2   9       47.85       22.17     47.34 o 
  11   2   9      257.99      231.99     72.59 o 
  12   2   9        2.29       49.66     41.94 o 
  13   2   9       35.38       29.62     34.51 o 
 -15   3   9       22.88        7.54     19.99 o 
 -14   3   9       39.47       29.69     40.94 o 
 -13   3   9       48.79       49.20     33.14 o 
 -12   3   9       80.42       69.65     31.62 o 
 -11   3   9       50.06       19.89     36.59 o 
 -10   3   9       10.35       15.09     12.34 o 
  -9   3   9      382.63      341.12     59.82 o 
  -8   3   9      276.58      331.20     61.81 o 
  -7   3   9        1.79       15.52     18.73 o 
  -6   3   9       35.70       30.00     18.38 o 
  -5   3   9      904.19      968.26     81.44 o 
  -4   3   9      121.69      105.31     30.80 o 
  -3   3   9       10.32        0.53     23.77 o 
  -2   3   9        1.00        0.00     19.66 o 
  -1   3   9       39.06       15.04     17.37 o 
   0   3   9       97.98       87.11     22.17 o 
   1   3   9      439.60      577.40     48.13 o 
   2   3   9        2.27        2.01      8.81 o 
   3   3   9        0.43       20.78     13.06 o 
   4   3   9       70.85       24.15     10.99 o 
   5   3   9     2335.09     2215.84     75.12 o 
   6   3   9       46.55        0.00     19.17 o 
   7   3   9      115.01       83.37     34.98 o 
   8   3   9       62.81       68.25     24.68 o 
   9   3   9       91.46       93.54     28.15 o 
  10   3   9        3.08       19.88     24.33 o 
  11   3   9       65.77       26.41     33.67 o 
 -13   4   9       46.70       30.63     16.29 o 
 -12   4   9        1.41        0.00     11.75 o 
 -11   4   9      231.41      186.62     49.08 o 
 -10   4   9       11.58        8.89     25.50 o 
  -9   4   9      273.56      252.30     56.28 o 
  -8   4   9       30.43       47.03     24.84 o 
  -7   4   9        0.83        9.15     31.88 o 
  -6   4   9      101.01       82.85     28.50 o 
  -5   4   9       51.74       43.70     17.18 o 
  -4   4   9        4.58       16.02     17.85 o 
  -3   4   9      113.28       91.75     23.20 o 
  -2   4   9      376.98      428.58     55.79 o 
  -1   4   9        0.39        0.00     15.67 o 
   0   4   9        2.19       19.95     17.14 o 
   1   4   9        8.98       26.62     18.97 o 
   2   4   9       49.45       26.57     22.75 o 
   3   4   9      165.94      135.17     37.80 o 
   4   4   9      149.23      196.81     38.01 o 
   5   4   9       41.21       56.63     25.79 o 
   6   4   9      191.48      254.24     44.06 o 
   7   4   9        5.31        9.54     20.33 o 
   8   4   9       12.54        1.45     15.30 o 
   9   4   9      101.76      111.24     28.43 o 
  10   4   9       33.17       11.55     17.19 o 
 -10   5   9       27.32       17.82     30.52 o 
  -9   5   9        2.48       10.81     14.10 o 
  -8   5   9        3.69       41.92     25.67 o 
  -7   5   9       16.74       23.91     13.80 o 
  -6   5   9       45.70       39.13     16.61 o 
  -5   5   9        4.20       15.41     14.83 o 
  -4   5   9       72.31       78.15     23.83 o 
  -3   5   9        3.01       15.47     13.51 o 
  -2   5   9        3.12       13.52     16.08 o 
  -1   5   9       45.62       44.77     17.00 o 
   0   5   9       37.11       27.64     17.70 o 
   1   5   9       29.11       23.73     17.11 o 
   2   5   9       74.88       86.21     28.74 o 
   3   5   9       11.22       30.10     20.40 o 
   4   5   9        2.85        0.00     23.28 o 
   5   5   9       38.82       26.65     20.43 o 
   6   5   9        0.75       13.51     29.25 o 
 -17   0  10      483.36      519.86    233.36 o 
 -16   0  10     1469.70     1582.78    191.84 o 
 -15   0  10     1223.36     1222.54    162.40 o 
 -14   0  10     1074.28      932.88    361.30 o 
 -13   0  10       16.62       14.66     26.41 o 
 -12   0  10     1180.30     1285.23    117.37 o 
 -11   0  10     1798.48     1846.89    244.50 o 
 -10   0  10     1452.81     1375.83    127.29 o 
  -9   0  10     6376.34     5931.62    535.31 o 
  -8   0  10     3649.93     3648.05    107.45 o 
  -7   0  10      498.51      576.97     40.06 o 
  -6   0  10      173.89       83.32     19.51 o 
  -5   0  10     5847.67     6343.38    500.70 o 
  -4   0  10     5234.77     4993.43    255.09 o 
  -3   0  10     3769.11     3018.10     86.17 o 
  -2   0  10     1873.59     1732.51     92.97 o 
  -1   0  10      534.99      570.43     82.28 o 
   0   0  10      271.40      280.20     69.09 o 
   1   0  10     2175.57     2040.02     54.25 o 
   2   0  10     5635.77     6053.91    163.14 o 
   3   0  10      724.33      748.87     46.74 o 
   4   0  10       79.89       96.51     36.33 o 
   5   0  10      777.85      755.49    123.37 o 
   6   0  10       34.35      218.40     76.46 o 
   7   0  10      648.71     1063.71    136.32 o 
   8   0  10      278.05      499.31    108.15 o 
   9   0  10       93.37       57.95     51.80 o 
  10   0  10       58.81       30.87     43.29 o 
  11   0  10        0.64        4.46     43.73 o 
  12   0  10        0.01       56.67     78.48 o 
  13   0  10        5.64       85.88     63.46 o 
 -17   1  10      331.80      338.66    119.70 o 
 -16   1  10        0.79       36.52     22.36 o 
 -15   1  10      298.59      351.99    120.00 o 
 -14   1  10      420.97      467.13    126.66 o 
 -13   1  10      392.30      442.55    147.16 o 
 -12   1  10     4720.11     5354.22    197.09 o 
 -11   1  10      264.23      217.41     44.38 o 
 -10   1  10      293.58      302.46     84.05 o 
  -9   1  10      398.27      380.80     36.94 o 
  -8   1  10     2364.15     2296.13    152.44 o 
  -7   1  10     2151.53     2013.62     92.63 o 
  -6   1  10     3084.64     2933.60    143.60 o 
  -5   1  10     3103.94     3507.49    107.25 o 
  -4   1  10     2057.63     2627.95     83.54 o 
  -3   1  10       11.44       23.07     13.54 o 
  -2   1  10     2832.43     2858.43    165.37 o 
  -1   1  10       23.37        9.61     16.55 o 
   0   1  10     2699.53     3032.11     67.89 o 
   1   1  10      976.09      901.60     53.49 o 
   2   1  10      924.87      781.10     44.64 o 
   3   1  10        0.29        1.26      3.78 o 
   4   1  10      459.90      648.45     43.64 o 
   5   1  10      648.44      959.10    195.88 o 
   6   1  10      795.98      908.60    107.39 o 
   7   1  10       66.27       46.47     18.55 o 
   8   1  10      160.85      109.39     31.82 o 
   9   1  10      216.03       91.75     54.54 o 
  10   1  10      353.06      731.24    155.91 o 
  11   1  10        8.15        0.91     46.37 o 
  12   1  10       67.66       80.47     62.28 o 
  13   1  10       33.81       26.49     36.31 o 
 -16   2  10     1112.30     1273.59    175.24 o 
 -15   2  10     1206.47     1254.74    220.65 o 
 -14   2  10      165.92      119.14     88.62 o 
 -13   2  10       22.73       54.97     30.05 o 
 -12   2  10       29.93       17.48     14.11 o 
 -11   2  10       84.55       80.56     43.91 o 
 -10   2  10     1527.77     1600.62    149.57 o 
  -9   2  10     1316.72     1592.25    118.06 o 
  -8   2  10      104.25      113.65     33.73 o 
  -7   2  10      710.74      713.45     34.86 o 
  -6   2  10        2.75        6.71      7.62 o 
  -5   2  10     1342.13     1460.62     60.11 o 
  -4   2  10     2272.56     2302.09     84.02 o 
  -3   2  10      904.40      888.59     49.70 o 
  -2   2  10     1159.15     1060.76     49.23 o 
  -1   2  10       90.94       61.34     15.73 o 
   0   2  10       82.10       96.37     20.40 o 
   1   2  10      111.64      125.22     19.20 o 
   2   2  10      885.37      990.91     47.42 o 
   3   2  10     1475.16     1645.49     56.82 o 
   4   2  10      474.90      487.52     34.75 o 
   5   2  10       72.61       29.67     19.90 o 
   6   2  10     1348.03      905.12    204.75 o 
   7   2  10        7.30        3.84     19.67 o 
   8   2  10      303.34      393.29     73.34 o 
   9   2  10       56.13       36.77     46.96 o 
  10   2  10       49.20       42.17     37.11 o 
  11   2  10       77.58       41.94     38.86 o 
  12   2  10        7.77       25.95     35.98 o 
 -15   3  10        7.39        2.34     28.35 o 
 -14   3  10      312.09      238.27     71.34 o 
 -13   3  10      155.35      108.00     42.15 o 
 -12   3  10      269.98      278.72     41.47 o 
 -11   3  10      654.91      774.17     44.63 o 
 -10   3  10       31.61       29.58     14.52 o 
  -9   3  10     1475.35     1390.78     80.79 o 
  -8   3  10     1988.97     2045.73    124.22 o 
  -7   3  10        7.87       10.37     12.12 o 
  -6   3  10      867.28      916.52     68.08 o 
  -5   3  10     1204.03     1230.31     78.05 o 
  -4   3  10       64.05       60.31     20.13 o 
  -3   3  10      100.92       78.86     21.33 o 
  -2   3  10      236.33      378.51     42.82 o 
  -1   3  10      582.13      780.78     60.27 o 
   0   3  10      270.91      302.59     41.96 o 
   1   3  10       11.14       11.80     13.88 o 
   2   3  10     1230.65     1228.33     63.49 o 
   3   3  10     1047.71     1360.45     72.34 o 
   4   3  10     1981.72     2415.70    176.02 o 
   5   3  10      152.95      192.02     37.75 o 
   6   3  10      116.36      126.36     27.12 o 
   7   3  10       96.31       73.72     29.39 o 
   8   3  10       32.52       17.06     17.80 o 
   9   3  10       27.37       31.04     17.85 o 
  10   3  10       12.98       29.55     41.14 o 
  11   3  10       38.91       42.13     61.12 o 
 -13   4  10        0.99       18.75     15.23 o 
 -12   4  10        0.95        0.78     17.35 o 
 -11   4  10        0.84        0.00     16.58 o 
 -10   4  10       40.61       27.83     14.75 o 
  -9   4  10        5.77        1.13     32.77 o 
  -8   4  10      214.76      213.69     56.56 o 
  -7   4  10        4.22        7.28     11.93 o 
  -6   4  10        3.32        3.63     15.93 o 
  -5   4  10        1.32       19.52     17.03 o 
  -4   4  10     1019.64     1280.21     93.41 o 
  -3   4  10        4.90        4.35     23.54 o 
  -2   4  10       66.38       33.86     20.00 o 
  -1   4  10       14.56       13.52     13.39 o 
   0   4  10       13.67       34.85     16.94 o 
   1   4  10       19.22       13.71     14.31 o 
   2   4  10      499.77      592.08     91.32 o 
   3   4  10        3.33        5.66      7.82 o 
   4   4  10      171.83      205.85     39.07 o 
   5   4  10       29.65       22.67     22.12 o 
   6   4  10        7.20       10.12     22.20 o 
   7   4  10        0.97        4.49     21.91 o 
   8   4  10      303.53      321.11     72.19 o 
   9   4  10      216.83      248.06     64.81 o 
 -10   5  10       65.54       25.61     19.85 o 
  -9   5  10        2.96       13.21     21.04 o 
  -8   5  10       30.77       13.48     19.75 o 
  -7   5  10        0.38        6.44     10.27 o 
  -6   5  10        5.70       16.97     16.76 o 
  -5   5  10        6.22        4.45     18.76 o 
  -4   5  10        6.85       10.60     14.03 o 
  -3   5  10        0.72       10.65     10.52 o 
  -2   5  10        0.33        6.65     14.10 o 
  -1   5  10       15.63       30.53     18.83 o 
   0   5  10       14.81       13.54     18.44 o 
   1   5  10       72.58       62.77     26.74 o 
   2   5  10        4.19        2.80     17.27 o 
   3   5  10        3.63        2.31     18.99 o 
   4   5  10        1.70        0.21     25.49 o 
   5   5  10        0.66       20.51     22.41 o 
   6   5  10       47.67       51.33     31.65 o 
 -17   1  11        0.71       10.27     18.57 o 
 -16   1  11        0.75        0.88     20.05 o 
 -15   1  11       10.06       38.40     28.70 o 
 -14   1  11       12.92       21.30     28.09 o 
 -13   1  11      229.49      189.50     86.33 o 
 -12   1  11      352.03      370.59    115.06 o 
 -11   1  11      305.76      214.83     36.56 o 
 -10   1  11       65.65       54.44     26.03 o 
  -9   1  11       30.66       18.60     16.80 o 
  -8   1  11        2.27        8.62     11.69 o 
  -7   1  11       34.78       26.39      8.64 o 
  -6   1  11      818.23      883.21     52.18 o 
  -5   1  11      324.86      233.16     29.72 o 
  -4   1  11      661.40      732.10     54.38 o 
  -3   1  11        1.92        6.21     14.21 o 
  -2   1  11       59.48       36.29     21.65 o 
  -1   1  11      102.65       42.70     16.54 o 
   0   1  11       20.90       28.77     17.10 o 
   1   1  11       69.73       30.37     15.13 o 
   2   1  11        0.38        4.56      7.53 o 
   3   1  11       31.20        3.75      7.55 o 
   4   1  11      361.25      348.49     34.88 o 
   5   1  11       38.35       19.41     16.92 o 
   6   1  11      363.60      462.05     42.22 o 
   7   1  11        6.74        5.83     12.99 o 
   8   1  11       78.33      135.21     70.00 o 
   9   1  11      243.27      200.64     64.83 o 
  10   1  11      364.53      413.17     68.33 o 
  11   1  11       33.60       33.80     49.33 o 
  12   1  11       23.25       49.63     42.26 o 
 -16   2  11       62.51       60.21     36.49 o 
 -15   2  11      125.75       70.18     44.19 o 
 -14   2  11      111.02      101.83     65.61 o 
 -13   2  11      288.65      267.85    146.11 o 
 -12   2  11        1.37        0.00     13.13 o 
 -11   2  11      524.87      418.11     74.03 o 
 -10   2  11      305.58      248.53     49.06 o 
  -9   2  11        0.29        0.00     14.67 o 
  -8   2  11      384.84      497.09     60.10 o 
  -7   2  11      210.69      162.22     47.49 o 
  -6   2  11        1.25       25.26     11.67 o 
  -5   2  11        6.42        8.58     12.85 o 
  -4   2  11       21.17       28.66     13.89 o 
  -3   2  11      360.93      412.78     42.84 o 
  -2   2  11       73.43       23.97     15.88 o 
  -1   2  11        3.53       16.47     15.50 o 
   0   2  11       45.18       11.36     11.24 o 
   1   2  11      179.65      126.37     21.67 o 
   2   2  11      566.66      616.54     46.61 o 
   3   2  11      451.27      524.54     34.78 o 
   4   2  11       12.92        0.00      4.81 o 
   5   2  11      561.17      421.25     51.52 o 
   6   2  11       62.04      108.53     31.26 o 
   7   2  11       10.14        0.00     13.69 o 
   8   2  11       60.65       18.08     13.86 o 
   9   2  11        2.69       14.13     39.32 o 
  10   2  11        1.44       12.34     37.99 o 
  11   2  11       30.86       24.42     34.52 o 
  12   2  11        0.18        2.71     32.78 o 
 -15   3  11        7.80       14.44     28.44 o 
 -14   3  11        7.30       32.81     30.59 o 
 -13   3  11       88.96      130.74     60.26 o 
 -12   3  11      113.41      109.96     29.13 o 
 -11   3  11        0.17        0.00     35.97 o 
 -10   3  11      274.06      193.57     52.97 o 
  -9   3  11      178.06      133.01     42.45 o 
  -8   3  11       27.18       16.00     12.76 o 
  -7   3  11      241.39      225.69     45.01 o 
  -6   3  11      390.39      450.49     57.81 o 
  -5   3  11       29.79       17.23     15.78 o 
  -4   3  11      206.74      177.09     35.47 o 
  -3   3  11       29.23       18.86     14.68 o 
  -2   3  11       84.76       51.29     18.25 o 
  -1   3  11      182.34      168.04     30.15 o 
   0   3  11      456.67      677.90     59.88 o 
   1   3  11       46.25       77.78     24.92 o 
   2   3  11      261.48      124.47     24.00 o 
   3   3  11      340.03      397.17     39.23 o 
   4   3  11       91.96       48.60     23.38 o 
   5   3  11      195.27      174.94     57.92 o 
   6   3  11      401.64      546.94     48.75 o 
   7   3  11       77.17       87.52     25.97 o 
   8   3  11        9.92       16.48     23.31 o 
   9   3  11        1.32       16.97     35.18 o 
  10   3  11      122.21       90.98     77.75 o 
 -13   4  11        0.07        7.56     10.08 o 
 -12   4  11       23.41       17.00     19.35 o 
 -11   4  11        0.13        6.75     15.02 o 
 -10   4  11       16.97       21.11     21.98 o 
  -9   4  11        0.33       12.40     19.62 o 
  -8   4  11       24.07        8.48     25.66 o 
  -7   4  11      123.34       79.26     33.28 o 
  -6   4  11       24.25       17.11     14.43 o 
  -5   4  11        9.05        0.00     17.59 o 
  -4   4  11        1.02        6.25     20.88 o 
  -3   4  11      319.19      341.53     53.63 o 
  -2   4  11       15.76       21.00     13.21 o 
  -1   4  11       40.79       17.13     16.84 o 
   0   4  11        2.44        6.71     14.08 o 
   1   4  11        2.54       36.34     20.37 o 
   2   4  11      103.78      108.34     25.00 o 
   3   4  11       72.76       98.25     25.54 o 
   4   4  11       30.22        2.64     21.52 o 
   5   4  11        0.20       16.54     17.48 o 
   6   4  11      133.30      113.12     39.99 o 
   7   4  11      492.45      529.86     99.08 o 
   8   4  11        1.40        4.60     19.01 o 
  -9   5  11       14.84       28.65     19.55 o 
  -8   5  11       14.28       24.77     23.43 o 
  -7   5  11        0.57        2.01     22.45 o 
  -6   5  11        1.56        7.99     19.13 o 
  -5   5  11       46.06       13.79     18.41 o 
  -4   5  11       11.46       18.26     20.24 o 
  -3   5  11       63.81       36.53     19.07 o 
  -2   5  11       27.88       24.33     16.45 o 
  -1   5  11      223.61      184.14     67.18 o 
   0   5  11        0.89       23.80     17.45 o 
   1   5  11       21.66       20.45     13.30 o 
   2   5  11       42.63       32.45     17.98 o 
   3   5  11       48.33       20.27     24.71 o 
   4   5  11       25.03       31.41     30.97 o 
   5   5  11        1.24        0.00     22.33 o 
 -17   0  12      142.07      158.13     89.87 o 
 -16   0  12     1036.35     1105.33    268.26 o 
 -15   0  12       69.03       31.15     47.17 o 
 -14   0  12      191.92      283.24    117.20 o 
 -13   0  12      301.21      361.15    192.94 o 
 -12   0  12      543.20      626.31    255.32 o 
 -11   0  12     2918.18     3069.67    269.95 o 
 -10   0  12     3600.29     3954.11    343.45 o 
  -9   0  12        6.29       34.14     27.71 o 
  -8   0  12      106.17       74.54     25.16 o 
  -7   0  12      473.96      386.85     47.72 o 
  -6   0  12     2385.54     2370.57    211.26 o 
  -5   0  12     3182.92     4276.44    397.26 o 
  -4   0  12     1461.65     1663.90    155.65 o 
  -3   0  12     2134.07     2494.82    179.36 o 
  -2   0  12       58.76       45.23     24.56 o 
  -1   0  12     1075.41     1225.97    112.47 o 
   0   0  12      223.17      191.03     44.13 o 
   1   0  12       46.34       28.21     61.49 o 
   2   0  12     6384.71     8098.81    528.44 o 
   3   0  12      382.54      230.66     26.43 o 
   4   0  12       16.77        6.67      6.52 o 
   5   0  12        5.53       70.53     48.88 o 
   6   0  12      106.84      224.39     86.91 o 
   7   0  12       86.62      131.39     84.00 o 
   8   0  12      206.84      246.80    106.76 o 
   9   0  12       31.99       64.76     81.31 o 
  10   0  12       29.94        6.62     44.09 o 
  11   0  12        1.21        0.00     42.40 o 
  12   0  12      120.35      253.02    114.12 o 
 -17   1  12      227.49      233.68     86.91 o 
 -16   1  12      273.74      248.09     96.29 o 
 -15   1  12     1810.02     1716.23    211.55 o 
 -14   1  12     1381.37     1521.06    173.95 o 
 -13   1  12      613.56      818.58    249.79 o 
 -12   1  12       15.56       20.11     21.20 o 
 -11   1  12      110.47       70.19     32.21 o 
 -10   1  12      876.96      750.27    123.54 o 
  -9   1  12     1391.96     1375.33    106.88 o 
  -8   1  12     1063.21     1355.93    112.85 o 
  -7   1  12     2951.15     3692.22    130.66 o 
  -6   1  12      302.24      334.51     43.59 o 
  -5   1  12     1391.81     1473.49     97.00 o 
  -4   1  12       49.85       31.22     17.16 o 
  -3   1  12     2393.46     2445.64     88.49 o 
  -2   1  12     1771.66     1855.18     69.69 o 
  -1   1  12      768.34      836.42     70.85 o 
   0   1  12       66.29       40.76     19.27 o 
   1   1  12       75.29      113.45     21.98 o 
   2   1  12      692.90      937.71     58.40 o 
   3   1  12      452.72      533.45     32.45 o 
   4   1  12      336.89      444.87     46.57 o 
   5   1  12      169.00      153.00     29.49 o 
   6   1  12       75.45       26.34     11.42 o 
   7   1  12        4.56       58.17     50.97 o 
   8   1  12      313.09       90.73     46.30 o 
   9   1  12      225.85      465.56     70.82 o 
  10   1  12      147.52      176.02     56.43 o 
  11   1  12       27.16       25.88     35.59 o 
  12   1  12        0.25       26.87     40.39 o 
 -16   2  12      200.62      193.00     67.32 o 
 -15   2  12       46.65       61.89     58.73 o 
 -14   2  12       16.58        0.00     37.93 o 
 -13   2  12     1018.16      851.06    349.55 o 
 -12   2  12      968.70      875.33    161.46 o 
 -11   2  12       74.19       88.50     40.34 o 
 -10   2  12     2091.60     2333.18    246.43 o 
  -9   2  12       13.41        0.00     49.74 o 
  -8   2  12      406.93      471.22     59.98 o 
  -7   2  12     2213.45     2139.84    119.00 o 
  -6   2  12     1326.64     1458.40     91.20 o 
  -5   2  12      282.74      252.06     43.26 o 
  -4   2  12     2425.93     2828.54    103.25 o 
  -3   2  12      873.50      858.07     54.95 o 
  -2   2  12        4.44        0.00     15.48 o 
  -1   2  12      153.50      183.78     28.65 o 
   0   2  12      518.83      640.90     45.64 o 
   1   2  12      192.93      198.20     27.33 o 
   2   2  12      288.13      257.18     31.91 o 
   3   2  12        4.52        0.00     10.00 o 
   4   2  12        2.18       13.33     21.79 o 
   5   2  12      970.80     1312.20    117.07 o 
   6   2  12      616.29      885.82     85.52 o 
   7   2  12      115.97      127.80     28.81 o 
   8   2  12        2.19       13.35     34.51 o 
   9   2  12      138.60       65.13     43.16 o 
  10   2  12        3.85        0.00     38.13 o 
  11   2  12        8.44        7.51     37.80 o 
 -15   3  12       46.45       60.05     52.91 o 
 -14   3  12      788.88      830.39     99.61 o 
 -13   3  12      196.42      199.45     68.88 o 
 -12   3  12        8.10        0.00     17.15 o 
 -11   3  12        1.48       22.16     23.03 o 
 -10   3  12      262.90      221.54     46.87 o 
  -9   3  12       21.06        6.67     15.14 o 
  -8   3  12     1412.89     1689.17    102.15 o 
  -7   3  12       13.56        9.56     13.02 o 
  -6   3  12      452.88      466.53     44.78 o 
  -5   3  12       67.11       80.50     21.31 o 
  -4   3  12      123.61      144.81     30.20 o 
  -3   3  12      402.97      410.52     45.05 o 
  -2   3  12      461.76      573.19     50.56 o 
  -1   3  12      152.81      157.99     30.10 o 
   0   3  12       38.47       27.52     13.84 o 
   1   3  12       31.85       44.39     15.59 o 
   2   3  12       26.16        3.34     12.67 o 
   3   3  12       69.26       65.94     22.95 o 
   4   3  12      520.04      613.06    104.31 o 
   5   3  12      405.53      476.70     52.19 o 
   6   3  12      155.92      142.18     34.29 o 
   7   3  12       28.51        0.00     17.46 o 
   8   3  12       25.80        3.71     16.75 o 
   9   3  12      103.18      151.79     58.64 o 
  10   3  12       30.77       42.64     45.87 o 
 -12   4  12       31.63       10.56     18.92 o 
 -11   4  12       20.52       24.02     16.09 o 
 -10   4  12       56.18       45.24     25.90 o 
  -9   4  12       18.48       13.58     11.95 o 
  -8   4  12       27.55       35.52     21.85 o 
  -7   4  12      254.94      253.79     37.11 o 
  -6   4  12        4.82       24.17     12.42 o 
  -5   4  12        3.44        8.69     15.88 o 
  -4   4  12       11.86        4.61     10.32 o 
  -3   4  12      117.08       91.84     26.27 o 
  -2   4  12       38.73       28.81     16.28 o 
  -1   4  12      234.48      280.58     57.23 o 
   0   4  12        1.95       12.25     16.44 o 
   1   4  12      195.73      257.35     41.45 o 
   2   4  12       33.26       36.12     17.17 o 
   3   4  12       19.01        0.20     16.98 o 
   4   4  12      113.38       78.00     28.45 o 
   5   4  12      324.44      413.56    119.27 o 
   6   4  12       12.22       24.80     26.78 o 
   7   4  12       38.35       13.03     17.80 o 
  -9   5  12       30.04       26.69     19.30 o 
  -8   5  12        0.28       12.98     12.56 o 
  -7   5  12       31.01        9.90     18.55 o 
  -6   5  12       39.82       33.55     17.27 o 
  -5   5  12       24.13        7.56     13.66 o 
  -4   5  12        5.51       29.44     20.78 o 
  -3   5  12       14.95        9.77     12.69 o 
  -2   5  12      203.64      209.26     66.81 o 
  -1   5  12       46.70       22.66     16.08 o 
   0   5  12        2.92       20.56     19.35 o 
   1   5  12        7.09        0.00     12.81 o 
   2   5  12       13.44       18.64     18.00 o 
   3   5  12      101.61      140.48     50.83 o 
   4   5  12      124.10      194.43     58.74 o 
 -16   1  13       72.86       87.58     47.96 o 
 -15   1  13       28.10       28.46     28.66 o 
 -14   1  13       19.46        0.00     41.35 o 
 -13   1  13       26.99       13.74     27.55 o 
 -12   1  13       65.55       61.44     30.19 o 
 -11   1  13       46.65       32.23     14.60 o 
 -10   1  13       21.80       15.45     13.50 o 
  -9   1  13        0.32       10.39     10.95 o 
  -8   1  13       18.63        9.56      6.67 o 
  -7   1  13      584.76      659.80     52.45 o 
  -6   1  13        8.46        5.18     15.44 o 
  -5   1  13      213.33      231.04     35.13 o 
  -4   1  13       13.53       20.66     14.54 o 
  -3   1  13        0.79       15.24     15.55 o 
  -2   1  13       50.83       67.33     19.71 o 
  -1   1  13        6.20       23.45     14.71 o 
   0   1  13        4.67       20.71     13.27 o 
   1   1  13       86.30       53.06     21.17 o 
   2   1  13       11.16        3.39      7.63 o 
   3   1  13       11.36        2.91     18.18 o 
   4   1  13        5.29        7.28     15.18 o 
   5   1  13      201.47      236.84     31.10 o 
   6   1  13       29.17        0.00     35.29 o 
   7   1  13       22.21        3.31     37.33 o 
   8   1  13      690.85     1004.57     92.27 o 
   9   1  13        0.82       15.70     35.42 o 
  10   1  13        6.76       10.16     41.97 o 
  11   1  13        0.32        0.00     36.72 o 
 -16   2  13        0.59        1.79     35.48 o 
 -15   2  13        8.62       20.70     24.12 o 
 -14   2  13        2.87        0.00     27.81 o 
 -13   2  13      187.98      154.69     54.62 o 
 -12   2  13      115.99       71.50     21.16 o 
 -11   2  13      175.90      143.10     54.73 o 
 -10   2  13       23.11       22.81     23.19 o 
  -9   2  13      798.05      913.54    112.82 o 
  -8   2  13       21.39       27.80     16.57 o 
  -7   2  13      549.65      663.42     52.91 o 
  -6   2  13      753.65      817.45     66.59 o 
  -5   2  13      175.09      144.43     30.28 o 
  -4   2  13      750.94      997.12     78.41 o 
  -3   2  13       27.03       12.45     14.18 o 
  -2   2  13      869.18      791.20     59.96 o 
  -1   2  13        4.70       14.36     17.49 o 
   0   2  13      149.17      136.96     29.02 o 
   1   2  13      327.56      388.08     39.64 o 
   2   2  13        6.23       28.62     10.36 o 
   3   2  13        0.05        8.46      8.85 o 
   4   2  13        4.21       16.10     22.49 o 
   5   2  13      155.99      114.09     35.73 o 
   6   2  13      617.02      685.54    116.41 o 
   7   2  13      116.96      113.52     84.46 o 
   8   2  13       67.56       82.66     57.97 o 
   9   2  13        1.29       13.02     40.99 o 
  10   2  13       43.44        9.27     39.83 o 
 -14   3  13       78.89       68.82     38.30 o 
 -13   3  13       37.78       50.77     35.47 o 
 -12   3  13        1.56        5.79     15.26 o 
 -11   3  13        0.20        5.28     15.58 o 
 -10   3  13      120.96      130.92     40.79 o 
  -9   3  13      312.97      316.31     71.87 o 
  -8   3  13      603.31      634.36     95.15 o 
  -7   3  13        0.18        7.57     12.20 o 
  -6   3  13       25.53       20.45     15.53 o 
  -5   3  13      231.99      179.61     33.07 o 
  -4   3  13       13.14       14.90     10.83 o 
  -3   3  13      126.78      108.85     28.95 o 
  -2   3  13      152.84      183.50     29.72 o 
  -1   3  13       34.68       53.22     19.75 o 
   0   3  13        2.90        9.93     10.60 o 
   1   3  13      111.66       48.65     21.34 o 
   2   3  13       35.22        8.97     12.20 o 
   3   3  13      181.93      185.87     41.53 o 
   4   3  13       81.96       84.35     29.23 o 
   5   3  13       22.79        6.05     23.91 o 
   6   3  13       20.03        7.67     18.92 o 
   7   3  13      126.10       75.01     31.48 o 
   8   3  13       18.11        8.01     35.83 o 
   9   3  13       46.78       53.20     51.86 o 
 -12   4  13        3.20        3.24     17.16 o 
 -11   4  13        1.67       10.40     23.00 o 
 -10   4  13       20.12        0.00     21.61 o 
  -9   4  13        2.04       14.54     21.16 o 
  -8   4  13       63.11       54.39     25.65 o 
  -7   4  13       66.80       60.65     21.90 o 
  -6   4  13       78.88       75.48     25.22 o 
  -5   4  13        4.51       15.29     13.48 o 
  -4   4  13       68.19       33.09     15.13 o 
  -3   4  13        9.57       10.82     18.81 o 
  -2   4  13       18.27       28.25     17.46 o 
  -1   4  13      143.82      144.31     33.50 o 
   0   4  13       10.96       22.49     17.98 o 
   1   4  13       49.38       41.73     15.95 o 
   2   4  13       44.27       55.37     22.90 o 
   3   4  13        5.64        6.56     24.44 o 
   4   4  13      188.43      126.94     43.87 o 
   5   4  13      222.95      192.42     53.10 o 
   6   4  13       39.67       30.33     24.95 o 
  -8   5  13        4.75       19.58     22.77 o 
  -7   5  13        0.94        0.00     23.56 o 
  -6   5  13        0.29        0.00     16.30 o 
  -5   5  13        0.08        9.57     15.01 o 
  -4   5  13       70.13       61.09     21.69 o 
  -3   5  13        5.65       10.37     15.35 o 
  -2   5  13        0.15       26.30     22.08 o 
  -1   5  13       63.26       60.82     23.95 o 
   0   5  13        0.12        7.74     16.00 o 
   1   5  13        6.36        7.15     24.07 o 
   2   5  13        4.28       15.29     24.60 o 
 -16   0  14        1.03       42.79     38.05 o 
 -15   0  14      476.38      535.36    288.05 o 
 -14   0  14     1321.94     1312.53    374.84 o 
 -13   0  14     2786.61     3062.99    175.22 o 
 -12   0  14      222.63      304.09    143.76 o 
 -11   0  14        3.22       26.05     27.05 o 
 -10   0  14      130.76      108.78     27.96 o 
  -9   0  14       91.18       56.23     19.91 o 
  -8   0  14     1707.96     1833.47    154.55 o 
  -7   0  14     1915.27     2438.26    192.10 o 
  -6   0  14     1032.12     1373.67    105.41 o 
  -5   0  14      601.08      910.71    104.23 o 
  -4   0  14      175.55      180.49     76.99 o 
  -3   0  14      786.15      714.97     83.83 o 
  -2   0  14      114.63      153.44     46.69 o 
  -1   0  14     1561.90     1741.15    115.80 o 
   0   0  14      207.35      142.03     52.16 o 
   1   0  14        2.55        0.07     18.52 o 
   2   0  14      140.16      243.18     37.41 o 
   3   0  14      302.00      568.63     53.30 o 
   4   0  14       66.19      115.47     33.00 o 
   5   0  14      210.03      304.78     78.52 o 
   6   0  14        6.86       44.31     73.74 o 
   7   0  14      202.49      116.24     75.72 o 
   8   0  14       59.96       29.76     46.25 o 
   9   0  14       77.20      240.02    130.30 o 
  10   0  14      323.43      267.82     89.88 o 
 -16   1  14      307.16      311.03     90.41 o 
 -15   1  14      388.95      413.07    175.75 o 
 -14   1  14      373.10      344.46    110.37 o 
 -13   1  14       48.26       66.02     40.14 o 
 -12   1  14      165.44      142.79     47.61 o 
 -11   1  14      872.09      974.76    205.68 o 
 -10   1  14     2049.07     2362.53     97.78 o 
  -9   1  14      800.17      705.58    231.76 o 
  -8   1  14      315.75      383.93     51.34 o 
  -7   1  14      186.31      139.08     27.21 o 
  -6   1  14     1418.45     1461.10     94.89 o 
  -5   1  14      895.86      754.41     80.17 o 
  -4   1  14     1137.59     1346.90     65.31 o 
  -3   1  14      838.76     1007.44     70.52 o 
  -2   1  14      775.90      908.37     52.62 o 
  -1   1  14       56.76       25.52     14.70 o 
   0   1  14      164.71      217.91     32.75 o 
   1   1  14      334.44      507.32     48.39 o 
   2   1  14       62.48      107.87     21.24 o 
   3   1  14      165.90      130.16     26.95 o 
   4   1  14      870.23      851.40     52.54 o 
   5   1  14        4.84       32.25     21.37 o 
   6   1  14      288.87      549.96    128.50 o 
   7   1  14      156.49      348.65     70.49 o 
   8   1  14       18.97        2.58     40.16 o 
   9   1  14       14.42        5.04     44.28 o 
  10   1  14        0.79        0.00     36.77 o 
 -15   2  14      422.37      264.31    111.99 o 
 -14   2  14      252.85      157.18     99.46 o 
 -13   2  14     1077.95      995.64    244.10 o 
 -12   2  14      342.21      328.03     99.27 o 
 -11   2  14      192.87      223.82     46.79 o 
 -10   2  14       88.68       61.43     32.29 o 
  -9   2  14       17.11       11.85     12.50 o 
  -8   2  14       80.20       72.87     19.50 o 
  -7   2  14     1827.78     2341.34    119.49 o 
  -6   2  14      653.13      779.91     66.90 o 
  -5   2  14        4.35       16.51     17.93 o 
  -4   2  14       23.32        7.51     16.83 o 
  -3   2  14      973.68     1207.14     83.74 o 
  -2   2  14       27.59       30.49     20.33 o 
  -1   2  14      715.15      847.22     58.03 o 
   0   2  14      152.83      158.88     28.78 o 
   1   2  14      158.30      130.37     20.86 o 
   2   2  14        3.39        8.01     15.00 o 
   3   2  14       35.84       57.05     29.87 o 
   4   2  14       14.68       24.51     17.54 o 
   5   2  14       32.44       45.60     22.79 o 
   6   2  14      248.39      348.88    120.69 o 
   7   2  14       93.75       64.79     41.04 o 
   8   2  14       33.51       39.09     37.54 o 
   9   2  14        5.61       33.44     49.90 o 
 -14   3  14       15.32       35.02     33.89 o 
 -13   3  14        4.30       25.03     54.87 o 
 -12   3  14        1.48       20.51     20.56 o 
 -11   3  14     1289.47     1414.69    187.69 o 
 -10   3  14        4.61       13.64     19.97 o 
  -9   3  14        3.31        0.00     19.90 o 
  -8   3  14       86.99       48.38     25.70 o 
  -7   3  14      206.89      193.23     41.60 o 
  -6   3  14       83.30       74.49     28.57 o 
  -5   3  14      397.91      449.31     54.12 o 
  -4   3  14       22.37        6.48     19.50 o 
  -3   3  14      395.67      548.37     58.05 o 
  -2   3  14      126.08       91.76     30.62 o 
  -1   3  14      128.99       61.32     23.45 o 
   0   3  14       20.66       29.28     14.82 o 
   1   3  14      523.31      650.81    101.38 o 
   2   3  14        2.69        1.49     19.00 o 
   3   3  14       22.68       15.89     18.10 o 
   4   3  14        2.35        0.00     19.28 o 
   5   3  14       36.46       43.68     20.45 o 
   6   3  14       32.87       29.22     29.50 o 
   7   3  14       48.77       74.91     62.34 o 
   8   3  14       74.04       68.17     43.98 o 
 -11   4  14        0.87       14.47     17.86 o 
 -10   4  14        1.76       20.66     16.83 o 
  -9   4  14        3.37       14.01     22.04 o 
  -8   4  14       35.91       44.26     19.15 o 
  -7   4  14      252.65      263.21     49.10 o 
  -6   4  14      253.99      288.15     57.56 o 
  -5   4  14        5.37       12.58     18.02 o 
  -4   4  14        5.19        3.27     18.22 o 
  -3   4  14      110.75      135.70     29.06 o 
  -2   4  14       76.14      115.71     27.20 o 
  -1   4  14       35.79       22.83     15.42 o 
   0   4  14       50.97       67.97     18.46 o 
   1   4  14       43.73       26.70     23.84 o 
   2   4  14      135.88      102.74     56.32 o 
   3   4  14        3.02       16.05     24.83 o 
   4   4  14       29.90       42.87     27.31 o 
   5   4  14      490.62      727.59    106.04 o 
  -6   5  14       16.91       19.56     15.87 o 
  -5   5  14        0.18       15.39     13.96 o 
  -4   5  14       19.26        7.25     11.95 o 
  -3   5  14       30.00       15.00     17.57 o 
  -2   5  14       12.74       17.38     17.26 o 
  -1   5  14        0.03        2.10     15.07 o 
   0   5  14        0.14        7.31     15.77 o 
 -16   1  15        0.94        2.36     27.76 o 
 -15   1  15        1.13       15.89     27.28 o 
 -14   1  15       15.67       11.28     36.99 o 
 -13   1  15        0.93        5.80     34.88 o 
 -12   1  15       20.35       11.21     37.26 o 
 -11   1  15      102.47      102.46     40.24 o 
 -10   1  15       91.79       88.43     32.18 o 
  -9   1  15      110.67       93.75     20.43 o 
  -8   1  15       78.01       35.11     17.47 o 
  -7   1  15        4.11        2.31     14.50 o 
  -6   1  15      473.50      479.64     54.16 o 
  -5   1  15     1005.65     1133.36     80.59 o 
  -4   1  15        8.39        0.43     19.45 o 
  -3   1  15       36.68       11.93     20.43 o 
  -2   1  15      201.52      317.91     39.70 o 
  -1   1  15       87.37       54.22     22.10 o 
   0   1  15       42.70       17.15     13.32 o 
   1   1  15        1.03       15.09     16.84 o 
   2   1  15      235.41      226.66     29.80 o 
   3   1  15        5.57       15.91     15.81 o 
   4   1  15      206.49      179.08     49.38 o 
   5   1  15        7.57       27.59     38.05 o 
   6   1  15      223.75      217.63    135.11 o 
   7   1  15      253.10      308.05    116.74 o 
   8   1  15      112.02       93.71     66.48 o 
   9   1  15        6.30       21.27     42.92 o 
 -15   2  15       14.29       11.56     37.36 o 
 -14   2  15       61.93       47.52     32.29 o 
 -13   2  15       48.09       50.99     30.98 o 
 -12   2  15      101.41       70.75     42.24 o 
 -11   2  15      114.07       77.56     33.37 o 
 -10   2  15       53.45       35.41     17.19 o 
  -9   2  15        1.76        1.67     19.73 o 
  -8   2  15      372.79      385.64     48.27 o 
  -7   2  15      198.35      262.20     44.25 o 
  -6   2  15      117.14       73.21     23.66 o 
  -5   2  15      164.40      125.80     30.52 o 
  -4   2  15      471.23      662.25     69.72 o 
  -3   2  15      103.56       64.26     24.02 o 
  -2   2  15      223.34      242.28     34.59 o 
  -1   2  15       51.28       72.26     25.40 o 
   0   2  15       12.69       32.71     18.00 o 
   1   2  15       11.97       34.90     19.98 o 
   2   2  15        1.99       18.24     25.41 o 
   3   2  15      115.46       96.68     23.15 o 
   4   2  15       41.41       27.94     17.55 o 
   5   2  15       22.01       39.10     19.82 o 
   6   2  15        4.44        0.00     33.28 o 
   7   2  15       20.40       40.42     44.72 o 
   8   2  15        1.76        0.00     37.14 o 
   9   2  15        5.34        0.00     32.55 o 
 -13   3  15       36.18       45.25     37.42 o 
 -12   3  15        0.38        4.95     19.28 o 
 -11   3  15      173.16      133.91     46.49 o 
 -10   3  15      199.17      221.67     44.65 o 
  -9   3  15        1.24       11.12     15.20 o 
  -8   3  15       27.34        5.72     19.24 o 
  -7   3  15       96.32       94.19     20.97 o 
  -6   3  15       85.53       73.97     20.36 o 
  -5   3  15       64.48       68.93     23.38 o 
  -4   3  15      101.96      133.30     27.95 o 
  -3   3  15      136.78       59.04     23.44 o 
  -2   3  15       32.47        5.87     18.31 o 
  -1   3  15        0.66       13.31     15.04 o 
   0   3  15      212.35      176.92     36.12 o 
   1   3  15      112.27       78.98     26.54 o 
   2   3  15        3.26        4.72     19.64 o 
   3   3  15      100.44      115.14     55.69 o 
   4   3  15        0.01       17.14     23.33 o 
   5   3  15        0.34        0.89     18.40 o 
   6   3  15       22.56       11.50     39.63 o 
   7   3  15        3.85        9.71     34.13 o 
 -11   4  15        6.30        2.91     13.74 o 
 -10   4  15       13.08       21.83     17.26 o 
  -9   4  15       73.82       62.69     33.22 o 
  -8   4  15      269.01      273.00     76.35 o 
  -7   4  15       13.04       28.47     20.65 o 
  -6   4  15      171.08      107.48     32.82 o 
  -5   4  15       69.90       80.47     26.84 o 
  -4   4  15        9.95       13.71     14.91 o 
  -3   4  15       71.03       55.84     24.72 o 
  -2   4  15      144.60      157.67     33.41 o 
  -1   4  15       26.37       45.37     22.23 o 
   0   4  15       52.05       62.43     22.99 o 
   1   4  15        6.88        5.74     20.69 o 
   2   4  15       21.32       13.67     25.00 o 
   3   4  15       63.94       44.75     28.23 o 
   4   4  15      131.67      147.10     41.50 o 
 -16   0  16     1036.91      970.05    492.68 o 
 -15   0  16      518.77      669.31    363.12 o 
 -14   0  16      209.86      191.59    116.21 o 
 -13   0  16      506.45      506.55    210.95 o 
 -12   0  16      305.48      360.84    170.59 o 
 -11   0  16      862.69      853.53    337.21 o 
 -10   0  16      655.31      628.07    236.23 o 
  -9   0  16      856.90     1028.46    115.29 o 
  -8   0  16     1159.99     1357.62    112.38 o 
  -7   0  16       23.34       15.59     29.20 o 
  -6   0  16      273.73      230.34     62.62 o 
  -5   0  16      676.60      878.21    111.52 o 
  -4   0  16      731.37      772.28    106.41 o 
  -3   0  16      223.59      247.89     59.88 o 
  -2   0  16      286.64      321.23     73.50 o 
  -1   0  16      181.80      140.93     46.36 o 
   0   0  16       96.23       26.88     40.68 o 
   1   0  16        7.97       55.45     30.00 o 
   2   0  16       70.95      109.59     44.52 o 
   3   0  16      217.80      395.44     90.43 o 
   4   0  16       46.14       61.85     69.47 o 
   5   0  16       19.74       55.67     48.11 o 
   6   0  16        8.28       10.75     47.66 o 
   8   0  16      516.26      908.16    201.88 o 
   9   0  16      112.12       17.57     48.66 o 
 -15   1  16       84.31       44.10     34.78 o 
 -14   1  16      120.90       47.70     40.23 o 
 -13   1  16      883.19      839.42    236.61 o 
 -12   1  16      674.22      877.18    209.19 o 
 -11   1  16      881.33     1072.14    176.55 o 
 -10   1  16        2.72        4.00     11.47 o 
  -9   1  16        1.87        6.78     12.47 o 
  -8   1  16       16.42       23.30     18.55 o 
  -7   1  16       47.14       23.48     18.53 o 
  -6   1  16      551.57      610.14     54.92 o 
  -5   1  16     2397.53     3219.81    145.90 o 
  -4   1  16      115.23       92.18     26.10 o 
  -3   1  16      134.37      145.96     30.85 o 
  -2   1  16      148.27      130.92     28.15 o 
  -1   1  16      447.54      602.32     51.70 o 
   0   1  16      129.41      167.81     31.02 o 
   1   1  16      347.62      396.72     43.80 o 
   2   1  16       71.97      106.60     41.37 o 
   3   1  16        1.43        0.00     14.07 o 
   4   1  16       32.38       64.95     47.34 o 
   5   1  16        1.10        1.38     37.22 o 
   6   1  16        2.38       15.55     43.62 o 
   7   1  16      164.82      239.85     97.65 o 
   8   1  16       73.40       57.62     56.72 o 
   9   1  16       43.52       39.79     40.50 o 
 -14   2  16      137.39      208.57     72.46 o 
 -13   2  16      112.34      113.62     52.35 o 
 -12   2  16        0.12       26.51     40.49 o 
 -11   2  16       63.75       15.87     16.24 o 
 -10   2  16      349.90      260.26    107.71 o 
  -9   2  16      840.53     1024.94     71.89 o 
  -8   2  16      232.28      264.85     56.47 o 
  -7   2  16       17.41       21.59     13.35 o 
  -6   2  16      204.60      229.04     38.78 o 
  -5   2  16       20.03       26.34     18.82 o 
  -4   2  16      694.08      848.16     72.75 o 
  -3   2  16      425.99      546.78     54.19 o 
  -2   2  16      171.33      197.74     41.63 o 
  -1   2  16      437.69      502.20     50.66 o 
   0   2  16       11.69        3.51     14.55 o 
   1   2  16        1.59       15.38     21.57 o 
   2   2  16       73.11       75.09     28.14 o 
   3   2  16      219.61      288.34     52.87 o 
   4   2  16        3.92        7.93     15.53 o 
   5   2  16       46.20        0.00     36.41 o 
   6   2  16        0.71       10.59     40.38 o 
   7   2  16       79.70      128.57     96.52 o 
   8   2  16       48.75       56.61     42.56 o 
 -13   3  16       32.98       28.95     30.34 o 
 -12   3  16      117.35      105.53     52.39 o 
 -11   3  16      562.32      580.10    117.96 o 
 -10   3  16       21.44       10.29     20.04 o 
  -9   3  16       95.29       64.57     25.88 o 
  -8   3  16      137.07      101.03     32.97 o 
  -7   3  16       91.79      107.98     26.08 o 
  -6   3  16       48.25       49.71     22.13 o 
  -5   3  16      287.84      301.54     39.97 o 
  -4   3  16       28.71       10.94     12.26 o 
  -3   3  16       91.69      104.87     22.70 o 
  -2   3  16      301.48      368.96     45.40 o 
  -1   3  16        5.30       14.96     15.20 o 
   0   3  16       38.26       59.00     20.10 o 
   1   3  16      144.97      160.26     37.15 o 
   2   3  16        4.83       12.59     24.46 o 
   3   3  16       14.89        8.55     21.55 o 
   4   3  16       52.05       41.06     22.09 o 
   5   3  16       31.49       16.78     22.67 o 
   6   3  16       47.08       39.71     40.17 o 
 -10   4  16       13.61       25.23     20.57 o 
  -9   4  16       62.25       36.62     25.03 o 
  -8   4  16      106.55       72.36     26.63 o 
  -7   4  16        7.08       20.57     22.33 o 
  -6   4  16       10.45        7.89     15.49 o 
  -5   4  16       29.32       43.79     20.52 o 
  -4   4  16        7.58       21.35     18.23 o 
  -3   4  16       20.04       32.85     25.27 o 
  -2   4  16       19.72        8.15     10.50 o 
  -1   4  16       86.35       72.37     32.75 o 
   0   4  16       11.07       17.23     23.67 o 
   1   4  16        4.77       11.27     24.08 o 
   2   4  16       37.09       45.92     29.67 o 
   3   4  16       14.08        4.43     18.34 o 
 -15   1  17        5.26       38.82     31.48 o 
 -14   1  17        3.58       11.52     18.56 o 
 -13   1  17       14.06       28.03     18.71 o 
 -12   1  17      148.98      121.78     43.08 o 
 -11   1  17        8.75        0.00     36.01 o 
 -10   1  17      115.46       82.65     32.11 o 
  -9   1  17       11.46        9.48     18.07 o 
  -8   1  17       31.57       17.60     11.91 o 
  -7   1  17      185.79      181.25     41.75 o 
  -6   1  17      291.81      255.14     40.01 o 
  -5   1  17      588.08      619.60     65.96 o 
  -4   1  17      117.68       83.63     39.09 o 
  -3   1  17       16.03        3.22     17.77 o 
  -2   1  17       10.36       11.01     19.84 o 
  -1   1  17      176.76      175.47     32.48 o 
   0   1  17       27.96       20.49     15.63 o 
   1   1  17       10.19        9.31      8.02 o 
   2   1  17       30.13       37.77     17.70 o 
   3   1  17       25.91       19.80     47.35 o 
   4   1  17        1.20        5.55     45.21 o 
   5   1  17        0.17        0.00     35.13 o 
   6   1  17       62.85       98.96     95.27 o 
   7   1  17       11.43        0.00     41.11 o 
   8   1  17       50.44       19.55     45.40 o 
 -14   2  17        5.13        0.00     39.37 o 
 -13   2  17       11.46        0.00     37.99 o 
 -12   2  17       46.27       95.69     91.75 o 
 -11   2  17        1.12       13.70     20.80 o 
 -10   2  17       79.07       65.44     30.35 o 
  -9   2  17       77.43       99.41     32.24 o 
  -8   2  17        3.13        1.26     17.91 o 
  -7   2  17        0.02        7.28     14.31 o 
  -6   2  17      149.51       94.93     23.89 o 
  -5   2  17       73.10       27.88     19.09 o 
  -4   2  17      193.49      205.03     38.16 o 
  -3   2  17       59.58       77.34     20.43 o 
  -2   2  17        7.24        1.18     14.35 o 
  -1   2  17        1.57        1.32     12.68 o 
   0   2  17       15.51        4.77     13.40 o 
   1   2  17        2.31       19.93     23.55 o 
   2   2  17      152.82      127.85     28.63 o 
   3   2  17       39.65       45.35     26.47 o 
   4   2  17       10.64       45.24     49.52 o 
   5   2  17       14.43       14.87     37.49 o 
   6   2  17      104.42       56.55     52.70 o 
   7   2  17        2.13       12.81     35.75 o 
 -12   3  17       13.74       23.83     35.39 o 
 -11   3  17        2.88        8.69     11.44 o 
 -10   3  17       21.90       21.18     19.91 o 
  -9   3  17      176.32      122.25     40.78 o 
  -8   3  17        0.80        7.69     21.45 o 
  -7   3  17      142.23      185.06     43.72 o 
  -6   3  17        1.83       16.09     14.67 o 
  -5   3  17       60.69       76.59     23.69 o 
  -4   3  17        3.12       21.79     19.42 o 
  -3   3  17        7.45        0.00     14.51 o 
  -2   3  17        1.31        3.72     13.19 o 
  -1   3  17      158.14      158.81     34.77 o 
   0   3  17      227.99      281.96     56.59 o 
   1   3  17        1.48        1.53     21.93 o 
   2   3  17       22.49       46.98     31.59 o 
   3   3  17       12.75        2.74     18.53 o 
   4   3  17       10.99        0.00     17.49 o 
   5   3  17       56.12        1.43     38.91 o 
  -8   4  17      228.44      204.65     64.85 o 
  -7   4  17        1.30       18.78     19.92 o 
  -6   4  17        0.36        6.93     20.12 o 
  -5   4  17        0.39       13.28     13.61 o 
  -4   4  17       17.81       32.90     24.57 o 
  -3   4  17        0.65        8.88     14.92 o 
  -2   4  17        9.73       33.19     16.96 o 
  -1   4  17       20.04       27.75     27.50 o 
   0   4  17        6.67       13.62     18.22 o 
   1   4  17       25.21       21.32     23.13 o 
 -14   0  18       53.69        0.00     59.00 o 
 -13   0  18      132.21       63.16     82.42 o 
 -12   0  18      471.15      487.91    261.69 o 
 -11   0  18      648.93      757.23    256.98 o 
 -10   0  18      105.37      211.81     79.26 o 
  -9   0  18      774.99     1018.00    313.71 o 
  -8   0  18       34.36        7.75     19.86 o 
  -7   0  18        1.61        1.21     24.47 o 
  -6   0  18        5.06        8.77     23.00 o 
  -5   0  18      568.67     1010.89    156.66 o 
  -4   0  18     1267.37     1753.63    177.87 o 
  -3   0  18     1577.26     2153.29    184.01 o 
  -2   0  18      196.06      287.13     67.79 o 
  -1   0  18       27.07       24.00     45.59 o 
   0   0  18      116.80       57.64     26.16 o 
   1   0  18      176.44      253.61     35.85 o 
   2   0  18       12.10        9.53     41.76 o 
   3   0  18       11.47       21.92     73.85 o 
   4   0  18       32.84       63.60     72.77 o 
   5   0  18        4.52       27.49     44.81 o 
   6   0  18        0.97        0.00     52.24 o 
   7   0  18        1.46       55.15     55.20 o 
 -14   1  18      579.06      542.65    161.79 o 
 -13   1  18      214.09      213.35     88.74 o 
 -12   1  18       81.99       70.26     43.38 o 
 -11   1  18      104.86      154.92     54.49 o 
 -10   1  18        3.24       30.33     31.93 o 
  -9   1  18      967.23     1010.74     99.51 o 
  -8   1  18      743.24      905.27     62.26 o 
  -7   1  18       10.68       12.94     14.11 o 
  -6   1  18       11.54        9.73     16.19 o 
  -5   1  18       22.71       15.98     16.48 o 
  -4   1  18      800.85     1019.54     76.29 o 
  -3   1  18        2.06        3.57     17.91 o 
  -2   1  18      187.60      243.09     49.00 o 
  -1   1  18       81.88       92.79     25.93 o 
   0   1  18       85.54       54.46     20.53 o 
   1   1  18       52.94       34.72     22.78 o 
   2   1  18        5.46       27.34     21.24 o 
   3   1  18        4.87       10.67     39.51 o 
   4   1  18       93.75      158.58     71.18 o 
   5   1  18       25.94       33.91     45.49 o 
   6   1  18       20.14       19.93     39.38 o 
   7   1  18        1.85        0.00     52.12 o 
 -13   2  18       75.46       34.75     41.26 o 
 -12   2  18      252.78      368.42    162.35 o 
 -11   2  18      217.74      319.85    177.40 o 
 -10   2  18      136.85      133.34     41.71 o 
  -9   2  18       67.27       60.53     23.22 o 
  -8   2  18        0.17        0.00     21.57 o 
  -7   2  18        0.83        5.95     16.62 o 
  -6   2  18      142.19      135.57     32.32 o 
  -5   2  18       81.31       89.94     25.91 o 
  -4   2  18      140.94      145.32     27.41 o 
  -3   2  18       37.47       41.60     18.90 o 
  -2   2  18        0.22       13.05     15.48 o 
  -1   2  18      250.82      333.11     37.31 o 
   0   2  18       19.86       25.82     27.67 o 
   1   2  18        8.67        3.28     20.00 o 
   2   2  18      180.04      165.24     37.90 o 
   3   2  18       22.97       11.03     33.42 o 
   4   2  18      120.88      162.55     72.22 o 
   5   2  18       39.69        0.00     42.42 o 
 -11   3  18       37.30       59.29     45.06 o 
 -10   3  18       30.32       24.12     20.46 o 
  -9   3  18        7.92        9.24     17.83 o 
  -8   3  18       37.85       24.13     23.16 o 
  -7   3  18      118.35      147.94     57.20 o 
  -6   3  18       79.93       70.43     23.12 o 
  -5   3  18       11.55       10.70     19.69 o 
  -4   3  18        1.79        0.00     18.29 o 
  -3   3  18       10.20       12.73     14.54 o 
  -2   3  18      423.32      485.95    117.54 o 
  -1   3  18       87.09       98.12     39.08 o 
   0   3  18       42.13       42.84     27.34 o 
   1   3  18       30.30       10.42     22.63 o 
   2   3  18        0.73        7.73     22.73 o 
   3   3  18       41.25       39.74     24.13 o 
  -6   4  18       25.35       34.26     18.29 o 
  -5   4  18       81.04       67.78     26.80 o 
  -4   4  18       20.82       35.61     20.85 o 
  -3   4  18        0.58        0.00     18.31 o 
  -2   4  18        0.59       16.65     27.17 o 
  -1   4  18        3.55       19.11     21.27 o 
 -13   1  19        3.93       28.10     30.89 o 
 -12   1  19        1.51        0.00     31.38 o 
 -11   1  19       75.82       64.54     29.29 o 
 -10   1  19       43.74       60.04     29.43 o 
  -9   1  19       10.84       18.32     13.14 o 
  -8   1  19      291.37      287.04     70.33 o 
  -7   1  19        7.75        1.20     20.08 o 
  -6   1  19        6.62       30.56     15.94 o 
  -5   1  19        3.29        3.22     16.20 o 
  -4   1  19       84.18       31.47     24.38 o 
  -3   1  19       19.35       19.57     19.94 o 
  -2   1  19       46.98       67.27     26.16 o 
  -1   1  19        2.07        0.00     15.61 o 
   0   1  19       19.36       21.61     24.49 o 
   1   1  19        0.25       10.89     17.44 o 
   2   1  19       21.34       14.03     40.47 o 
   3   1  19        3.51        0.00     37.04 o 
   4   1  19       52.79       57.16     45.62 o 
   5   1  19        0.11       32.35     44.24 o 
 -12   2  19       28.62       48.83     38.44 o 
 -11   2  19        0.45        3.00     22.39 o 
 -10   2  19        4.45       20.95     32.69 o 
  -9   2  19       63.99       54.87     36.76 o 
  -8   2  19       15.18       11.90     14.09 o 
  -7   2  19       46.93       24.81     14.86 o 
  -6   2  19       34.25       25.85     14.09 o 
  -5   2  19       10.21       35.97     19.72 o 
  -4   2  19        1.19       15.74     18.40 o 
  -3   2  19       52.88       70.45     23.41 o 
  -2   2  19        3.41        5.73     14.56 o 
  -1   2  19      145.96       75.11     56.40 o 
   0   2  19       84.82       88.94     35.91 o 
   1   2  19       14.41       24.41     20.12 o 
   2   2  19       15.01       20.99     23.84 o 
   3   2  19        3.99        7.32     32.81 o 
   4   2  19       90.13       24.69     40.81 o 
 -10   3  19       76.61       56.04     26.71 o 
  -9   3  19        6.95        5.02     19.43 o 
  -8   3  19        1.02        0.00     22.29 o 
  -7   3  19       10.24       27.28     22.45 o 
  -6   3  19        9.83       33.44     22.50 o 
  -5   3  19        1.13        6.81     17.94 o 
  -4   3  19      102.95       80.45     23.84 o 
  -3   3  19       29.64       28.68     19.24 o 
  -2   3  19       13.40       17.93     24.14 o 
  -1   3  19        8.51       23.30     31.74 o 
   0   3  19        3.32       14.64     23.44 o 
   1   3  19        0.79        9.52     23.81 o 
   2   3  19        8.09       17.30     23.64 o 
 -13   0  20      136.68      238.06    122.24 o 
 -12   0  20      635.92      778.32    266.34 o 
 -11   0  20       34.13       44.75     54.31 o 
 -10   0  20        1.97       10.72     64.59 o 
  -9   0  20       22.63       34.14     33.48 o 
  -8   0  20       86.87       78.34     40.47 o 
  -7   0  20      563.19      703.59     75.39 o 
  -6   0  20      115.91      142.38     47.39 o 
  -5   0  20     1502.81     3308.01    720.51 o 
  -4   0  20       10.21        5.74     18.65 o 
  -3   0  20      388.81      327.46     68.03 o 
  -2   0  20     1043.79     1586.45    127.44 o 
  -1   0  20       99.00       65.65     33.74 o 
   0   0  20       65.63       41.01     50.77 o 
   1   0  20       35.49       52.18     74.02 o 
   2   0  20       30.92       61.96     81.75 o 
   3   0  20        9.44       61.13     83.30 o 
   4   0  20        0.07       36.58     78.84 o 
 -12   1  20      136.53       54.43     39.46 o 
 -11   1  20       57.97       16.45     30.63 o 
 -10   1  20      302.75      343.69    137.67 o 
  -9   1  20      116.77       69.97     45.79 o 
  -8   1  20      104.07       55.58     24.78 o 
  -7   1  20      103.63       81.76     28.26 o 
  -6   1  20        0.36        4.36     21.74 o 
  -5   1  20       74.73       79.87     26.24 o 
  -4   1  20      189.07      278.09     41.89 o 
  -3   1  20      240.70      337.48     41.75 o 
  -2   1  20      211.14      219.60     41.30 o 
  -1   1  20        0.17        5.18     19.16 o 
   0   1  20       50.00       70.84     30.21 o 
   1   1  20       11.83       47.71     49.80 o 
   2   1  20        7.13        2.38     38.92 o 
   3   1  20        7.13        7.75     35.82 o 
   4   1  20       55.95        9.66     37.21 o 
 -11   2  20       11.90        7.18     31.87 o 
 -10   2  20       83.52       98.23     46.07 o 
  -9   2  20        2.85        6.90     16.19 o 
  -8   2  20      122.13       85.99     31.50 o 
  -7   2  20      173.90      162.38     57.42 o 
  -6   2  20       67.95       80.39     27.49 o 
  -5   2  20       37.14       47.63     19.27 o 
  -4   2  20        0.05       18.87     17.11 o 
  -3   2  20        3.24        8.45     14.82 o 
  -2   2  20       30.66       17.35     22.74 o 
  -1   2  20       24.49       49.30     38.77 o 
   0   2  20      102.25      111.34     40.75 o 
   1   2  20        9.53       30.85     25.82 o 
   2   2  20       54.66       42.58     41.21 o 
   3   2  20        0.06       13.26     33.85 o 
  -8   3  20        3.26       14.37     13.30 o 
  -7   3  20       13.37       21.62     14.95 o 
  -6   3  20        5.33        7.85     14.90 o 
  -5   3  20       22.66       45.57     22.50 o 
  -4   3  20        2.75       32.29     16.17 o 
  -3   3  20       24.21       24.02     21.20 o 
  -2   3  20        0.95        3.10     17.87 o 
  -1   3  20        7.97        9.88     18.27 o 
   0   3  20        0.98        5.74     20.58 o 
 -11   1  21       39.82       52.33     33.02 o 
 -10   1  21        3.08       17.11     36.76 o 
  -9   1  21        3.13       23.22     24.79 o 
  -8   1  21        9.06       10.10     19.33 o 
  -7   1  21        3.00       20.45     17.42 o 
  -6   1  21       17.67       20.55     23.41 o 
  -5   1  21       86.66       55.18     23.75 o 
  -4   1  21        8.61       18.62     17.94 o 
  -3   1  21        1.90        3.35     19.27 o 
  -2   1  21       53.13       33.23     31.87 o 
  -1   1  21       42.23       17.67     22.42 o 
   0   1  21        9.50       26.97     40.45 o 
   1   1  21      154.72      133.78     69.87 o 
   2   1  21        0.07        0.00     39.50 o 
 -10   2  21       39.62       19.26     27.80 o 
  -9   2  21       10.68       34.04     18.72 o 
  -8   2  21       38.19       37.45     20.44 o 
  -7   2  21       31.35       39.10     26.30 o 
  -6   2  21       33.36       61.76     24.16 o 
  -5   2  21        0.14       11.59     18.66 o 
  -4   2  21        1.77        8.97     18.19 o 
  -3   2  21        4.52        8.72     21.97 o 
  -2   2  21        2.20       11.66     27.54 o 
  -1   2  21        1.47        0.00     19.54 o 
   0   2  21        8.88       14.19     20.35 o 
   1   2  21       40.37       39.95     40.67 o 
 -10   0  22      174.65      168.08    107.83 o 
  -9   0  22       60.21       54.79     53.46 o 
  -8   0  22       39.47        0.00     46.14 o 
  -7   0  22      199.87      158.52     56.17 o 
  -6   0  22      367.72      328.82     92.83 o 
  -5   0  22      181.93      219.88     80.29 o 
  -4   0  22        7.78        7.98     29.01 o 
  -3   0  22      362.51      719.14    202.44 o 
  -2   0  22       90.55       54.03     26.83 o 
  -1   0  22       10.54       33.53     47.33 o 
   0   0  22       14.67        0.00     44.73 o 
   1   0  22       20.84        5.65     72.08 o 
 -10   1  22      194.78      214.51     77.11 o 
  -9   1  22       29.09        2.16     23.95 o 
  -8   1  22        5.02        0.00     19.01 o 
  -7   1  22        5.98        8.48     20.48 o 
  -6   1  22       47.95       47.04     21.41 o 
  -5   1  22       15.81       22.65     19.08 o 
  -4   1  22        3.34        0.00     18.94 o 
  -3   1  22      150.02      145.26     63.51 o 
  -2   1  22       54.06       19.73     25.34 o 
  -1   1  22       66.14       11.68     30.43 o 
   0   1  22      180.55      182.34     67.71 o 
  -7   2  22        2.31        6.81     12.47 o 
  -6   2  22       23.16       39.27     20.88 o 
  -5   2  22        0.61       13.12     12.28 o 
  -4   2  22        0.32       15.53     21.84 o 
  -3   2  22       67.86       63.29     31.93 o 
  -2   2  22       20.74       39.77     27.69 o 
  -7   1  23        3.42       19.18     28.76 o 
  -6   1  23        7.14       16.31     15.78 o 
  -5   1  23       23.03        4.69     16.25 o 
  -4   1  23       41.74       38.16     44.78 o 
  -3   1  23      202.72      262.34     68.70 o 
                                                 
